# Supplementary material for: Identification of necroptosis genes and characterization of immune infiltration in non-alcoholic steatohepatitis
Source: Hereditas. 2024 Oct 1;161:32. doi: 10.1186/s41065-024-00309-z (PMC11443769; doi:10.1186/s41065-024-00309-z)
Supplement: Supplementary file 1 — Additional file 1: Table S1. Clinical information for the datasets. [file 41065_2024_309_MOESM1_ESM.xls]

## Sheet: GSE24807
Acc	RNA	count	Source	organism	description	disease state	tissue	molecule	data processing	platform_id	supplementary file	rows
GSM435821	RNA	1	patient liver biopsy	Homo sapiens	The human studies have been approved by the Institutional Review Board (IRB) of the State University of New York at Buffalo and Women and Children’s Hospital of Buffalo. Liver biopsies were obtained, with prior informed consent, from parents of patients suspected of having NASH as part of regular medical care. Patients from 7 to 18 years of age signed an assent to the research. Diagnosis of NASH …	non-alcoholic steatohepatitis (NASH)	liver	total RNA	Data were median-normalized for comparison. Medium normalization were done by our collaborators at Roswell Park cancer institute and verified using MS Excel2003.	GPL2895	ftp://ftp.ncbi.nlm.nih.gov/geo/samples/GSM435nnn/GSM435821/suppl/GSM435821.txt.gz	56448
GSM435822	RNA	1	patient liver biopsy	Homo sapiens	The human studies have been approved by the Institutional Review Board (IRB) of the State University of New York at Buffalo and Women and Children’s Hospital of Buffalo. Liver biopsies were obtained, with prior informed consent, from parents of patients suspected of having NASH as part of regular medical care. Patients from 7 to 18 years of age signed an assent to the research. Diagnosis of NASH …	non-alcoholic steatohepatitis (NASH)	liver	total RNA	Data were median-normalized for comparison. Medium normalization were done by our collaborators at Roswell Park cancer institute and verified using MS Excel2003.	GPL2895	ftp://ftp.ncbi.nlm.nih.gov/geo/samples/GSM435nnn/GSM435822/suppl/GSM435822.txt.gz	56448
GSM435823	RNA	1	patient liver biopsy	Homo sapiens	The human studies have been approved by the Institutional Review Board (IRB) of the State University of New York at Buffalo and Women and Children’s Hospital of Buffalo. Liver biopsies were obtained, with prior informed consent, from parents of patients suspected of having NASH as part of regular medical care. Patients from 7 to 18 years of age signed an assent to the research. Diagnosis of NASH …	non-alcoholic steatohepatitis (NASH)	liver	total RNA	Data were median-normalized for comparison. Medium normalization were done by our collaborators at Roswell Park cancer institute and verified using MS Excel2003.	GPL2895	ftp://ftp.ncbi.nlm.nih.gov/geo/samples/GSM435nnn/GSM435823/suppl/GSM435823.txt.gz	56448
GSM435824	RNA	1	Patient liver biopsy	Homo sapiens	The human studies have been approved by the Institutional Review Board (IRB) of the State University of New York at Buffalo and Women and Children’s Hospital of Buffalo. Liver biopsies were obtained, with prior informed consent, from parents of patients suspected of having NASH as part of regular medical care. Patients from 7 to 18 years of age signed an assent to the research. Diagnosis of NASH …	non-alcoholic steatohepatitis (NASH)	liver	total RNA	Data were median-normalized for comparison. Medium normalization were done by our collaborators at Roswell Park cancer institute and verified using MS Excel2003.	GPL2895	ftp://ftp.ncbi.nlm.nih.gov/geo/samples/GSM435nnn/GSM435824/suppl/GSM435824.txt.gz	56448
GSM435825	RNA	1	Patient liver biopsy	Homo sapiens	The human studies have been approved by the Institutional Review Board (IRB) of the State University of New York at Buffalo and Women and Children’s Hospital of Buffalo. Liver biopsies were obtained, with prior informed consent, from parents of patients suspected of having NASH as part of regular medical care. Patients from 7 to 18 years of age signed an assent to the research. Diagnosis of NASH …	non-alcoholic steatohepatitis (NASH)	liver	total RNA	Data were median-normalized for comparison. Medium normalization were done by our collaborators at Roswell Park cancer institute and verified using MS Excel2003.	GPL2895	ftp://ftp.ncbi.nlm.nih.gov/geo/samples/GSM435nnn/GSM435825/suppl/GSM435825.txt.gz	56448
GSM435826	RNA	1	Patient liver biopsy	Homo sapiens	The human studies have been approved by the Institutional Review Board (IRB) of the State University of New York at Buffalo and Women and Children’s Hospital of Buffalo. Liver biopsies were obtained, with prior informed consent, from parents of patients suspected of having NASH as part of regular medical care. Patients from 7 to 18 years of age signed an assent to the research. Diagnosis of NASH …	non-alcoholic steatohepatitis (NASH)	liver	total RNA	Data were median-normalized for comparison. Medium normalization were done by our collaborators at Roswell Park cancer institute and verified using MS Excel2003.	GPL2895	ftp://ftp.ncbi.nlm.nih.gov/geo/samples/GSM435nnn/GSM435826/suppl/GSM435826.txt.gz	56448
GSM435827	RNA	1	Patient liver biopsy	Homo sapiens	The human studies have been approved by the Institutional Review Board (IRB) of the State University of New York at Buffalo and Women and Children’s Hospital of Buffalo. Liver biopsies were obtained, with prior informed consent, from parents of patients suspected of having NASH as part of regular medical care. Patients from 7 to 18 years of age signed an assent to the research. Diagnosis of NASH …	non-alcoholic steatohepatitis (NASH)	liver	total RNA	Data were median-normalized for comparison. Medium normalization were done by our collaborators at Roswell Park cancer institute and verified using MS Excel2003.	GPL2895	ftp://ftp.ncbi.nlm.nih.gov/geo/samples/GSM435nnn/GSM435827/suppl/GSM435827.txt.gz	56448
GSM435828	RNA	1	Total RNA purchased from ADMET Technologies (Durham, NC), extracted from healthy liver tissue.	Homo sapiens	These samples were derived from liver grafts of normal subjects with normal body mass index. The ages of these normal controls were matched with our NASH patients. No liver diseases were diagnosed with these normal controls. Although the biochemistry data provided by Admet were limited, the healthy status of these livers was ascertained by the lower transcription levels of marker genes for inflam…	normal (control)	liver	total RNA	Data were median-normalized for comparison. Medium normalization were done by our collaborators at Roswell Park cancer institute and verified using MS Excel2003.	GPL2895	ftp://ftp.ncbi.nlm.nih.gov/geo/samples/GSM435nnn/GSM435828/suppl/GSM435828.txt.gz	56448
GSM435833	RNA	1	Total RNA purchased from ADMET Technologies (Durham, NC), extracted from healthy liver tissue.	Homo sapiens	These samples were derived from liver grafts of normal subjects with normal body mass index. The ages of these normal controls were matched with our NASH patients. No liver diseases were diagnosed with these normal controls. Although the biochemistry data provided by Admet were limited, the healthy status of these livers was ascertained by the lower transcription levels of marker genes for inflam…	normal (control)	liver	total RNA	Data were median-normalized for comparison. Medium normalization were done by our collaborators at Roswell Park cancer institute and verified using MS Excel2003.	GPL2895	ftp://ftp.ncbi.nlm.nih.gov/geo/samples/GSM435nnn/GSM435833/suppl/GSM435833.txt.gz	56448
GSM610690	RNA	1	Patient liver biopsy	Homo sapiens	The human studies have been approved by the Institutional Review Board (IRB) of the State University of New York at Buffalo and Women and Children’s Hospital of Buffalo. Liver biopsies were obtained, with prior informed consent, from parents of patients suspected of having NASH as part of regular medical care. Patients from 7 to 18 years of age signed an assent to the research. Diagnosis of NASH …	non-alcoholic steatohepatitis (NASH)	liver	total RNA	Data were median-normalized for comparison. Medium normalization were done by our collaborators at Roswell Park cancer institute and verified using MS Excel2003.	GPL2895	ftp://ftp.ncbi.nlm.nih.gov/geo/samples/GSM610nnn/GSM610690/suppl/GSM610690.txt.gz	56448
GSM610691	RNA	1	patient liver biopsy	Homo sapiens	The human studies have been approved by the Institutional Review Board (IRB) of the State University of New York at Buffalo and Women and Children’s Hospital of Buffalo. Liver biopsies were obtained, with prior informed consent, from parents of patients suspected of having NASH as part of regular medical care. Patients from 7 to 18 years of age signed an assent to the research. Diagnosis of NASH …	non-alcoholic steatohepatitis (NASH)	liver	total RNA	Data were median-normalized for comparison. Medium normalization were done by our collaborators at Roswell Park cancer institute and verified using MS Excel2003.	GPL2895	ftp://ftp.ncbi.nlm.nih.gov/geo/samples/GSM610nnn/GSM610691/suppl/GSM610691.txt.gz	56448
GSM610695	RNA	1	patient liver biopsy	Homo sapiens	The human studies have been approved by the Institutional Review Board (IRB) of the State University of New York at Buffalo and Women and Children’s Hospital of Buffalo. Liver biopsies were obtained, with prior informed consent, from parents of patients suspected of having NASH as part of regular medical care. Patients from 7 to 18 years of age signed an assent to the research. Diagnosis of NASH …	non-alcoholic steatohepatitis (NASH)	liver	total RNA	Data were median-normalized for comparison. Medium normalization were done by our collaborators at Roswell Park cancer institute and verified using MS Excel2003.	GPL2895	ftp://ftp.ncbi.nlm.nih.gov/geo/samples/GSM610nnn/GSM610695/suppl/GSM610695.txt.gz	56448
GSM610696	RNA	1	Patient liver biopsy	Homo sapiens	The human studies have been approved by the Institutional Review Board (IRB) of the State University of New York at Buffalo and Women and Children’s Hospital of Buffalo. Liver biopsies were obtained, with prior informed consent, from parents of patients suspected of having NASH as part of regular medical care. Patients from 7 to 18 years of age signed an assent to the research. Diagnosis of NASH …	non-alcoholic steatohepatitis (NASH)	liver	total RNA	Data were median-normalized for comparison. Medium normalization were done by our collaborators at Roswell Park cancer institute and verified using MS Excel2003.	GPL2895	ftp://ftp.ncbi.nlm.nih.gov/geo/samples/GSM610nnn/GSM610696/suppl/GSM610696.txt.gz	56448
GSM610717	RNA	1	Patient liver biopsy	Homo sapiens	The human studies have been approved by the Institutional Review Board (IRB) of the State University of New York at Buffalo and Women and Children’s Hospital of Buffalo. Liver biopsies were obtained, with prior informed consent, from parents of patients suspected of having NASH as part of regular medical care. Patients from 7 to 18 years of age signed an assent to the research. Diagnosis of NASH …	non-alcoholic steatohepatitis (NASH)	liver	total RNA	Data were median-normalized for comparison. Medium normalization were done by our collaborators at Roswell Park cancer institute and verified using MS Excel2003.	GPL2895	ftp://ftp.ncbi.nlm.nih.gov/geo/samples/GSM610nnn/GSM610717/suppl/GSM610717.txt.gz	56448
GSM610718	RNA	1	Total RNA purchased from ADMET Technologies (Durham, NC), extracted from healthy liver tissue.	Homo sapiens	These samples were derived from liver grafts of normal subjects with normal body mass index. The ages of these normal controls were matched with our NASH patients. No liver diseases were diagnosed with these normal controls. Although the biochemistry data provided by Admet were limited, the healthy status of these livers was ascertained by the lower transcription levels of marker genes for inflam…	normal (control)	liver	total RNA	Data were median-normalized for comparison. Medium normalization were done by our collaborators at Roswell Park cancer institute and verified using MS Excel2003.	GPL2895	ftp://ftp.ncbi.nlm.nih.gov/geo/samples/GSM610nnn/GSM610718/suppl/GSM610718.txt.gz	56448
GSM610737	RNA	1	Total RNA purchased from ADMET Technologies (Durham, NC), extracted from healthy liver tissue.	Homo sapiens	These samples were derived from liver grafts of normal subjects with normal body mass index. The ages of these normal controls were matched with our NASH patients. No liver diseases were diagnosed with these normal controls. Although the biochemistry data provided by Admet were limited, the healthy status of these livers was ascertained by the lower transcription levels of marker genes for inflam…	normal (control)	liver	total RNA	Data were median-normalized for comparison. Medium normalization were done by our collaborators at Roswell Park cancer institute and verified using MS Excel2003.	GPL2895	ftp://ftp.ncbi.nlm.nih.gov/geo/samples/GSM610nnn/GSM610737/suppl/GSM610737.txt.gz	56448
GSM610738	RNA	1	Total RNA purchased from ADMET Technologies (Durham, NC), extracted from healthy liver tissue.	Homo sapiens	These samples were derived from liver grafts of normal subjects with normal body mass index. The ages of these normal controls were matched with our NASH patients. No liver diseases were diagnosed with these normal controls. Although the biochemistry data provided by Admet were limited, the healthy status of these livers was ascertained by the lower transcription levels of marker genes for inflam…	normal (control)	liver	total RNA	Data were median-normalized for comparison. Medium normalization were done by our collaborators at Roswell Park cancer institute and verified using MS Excel2003.	GPL2895	ftp://ftp.ncbi.nlm.nih.gov/geo/samples/GSM610nnn/GSM610738/suppl/GSM610738.txt.gz	56448
