# Supplementary material for: Identification of necroptosis genes and characterization of immune infiltration in non-alcoholic steatohepatitis
Source: Hereditas. 2024 Oct 1;161:32. doi: 10.1186/s41065-024-00309-z (PMC11443769; doi:10.1186/s41065-024-00309-z)
Supplement: Supplementary file 3 — Additional file 3: Table S3. DEGs in the database. [file 41065_2024_309_MOESM3_ESM.xls]

id	logFC	AveExpr	t	P.Value	adj.P.Val	B
CALCA	-6.41709195840826	2.63197828254665	-22.5203535125588	1.9481535458113e-15	2.28695942944633e-11	24.5871249259838
DCN	4.66437785060783	4.48789852815477	22.2231225695738	2.50173322698281e-15	2.28695942944633e-11	24.3791539220476
CXCL14	5.33250445126238	4.56649446203555	21.2391148655374	5.85715726691269e-15	3.56954687703216e-11	23.66375078132
ZG16	3.85104832977096	5.28177905431556	18.7505933732704	5.98568391289481e-14	2.73590647448639e-10	21.6503745554216
SPINK1	-5.88050490855973	2.66625066666325	-15.9629036430716	1.15308658724945e-12	4.21637641493634e-09	18.9802576246983
MXRA7	3.24412082833719	2.58598995620481	15.4648953147464	2.05026088079846e-12	6.2474866139397e-09	18.4487719377483
LCN2	-4.12442221973568	2.51567040070801	-15.2999012523899	2.48967741873873e-12	6.50268174954288e-09	18.2686500816645
RTP3	2.89767681201489	5.51272717858809	14.780718176735	4.64156856833519e-12	1.0607724766859e-08	17.6882662985719
FNDC5	4.51713794267885	5.21543953463892	14.5293025240606	6.31778218428157e-12	1.2511428388571e-08	17.3995761945455
ADH4	4.64736272780154	6.58266907041954	14.3891851935076	7.51684345412315e-12	1.2511428388571e-08	17.2364597167412
IL13RA2	2.3244647295086	2.26242105692209	14.3880450785466	7.52752350677025e-12	1.2511428388571e-08	17.2351258458806
CHRDL2	-3.12186485708677	1.98817152530889	-14.2494345101958	8.95207141330858e-12	1.36392268041267e-08	17.0721564630666
LOC101928446	-2.74910341855187	3.12507449147564	-13.9448140702911	1.31677148923857e-11	1.7961149836012e-08	16.7083282195004
CLYBL	2.27057125099124	4.81040801735613	13.9107933461123	1.37535468853125e-11	1.7961149836012e-08	16.6672033621248
CCDC3	2.06440825457147	2.99406943425424	13.5953115119413	2.06803110511166e-11	2.52065417965043e-08	16.2810383227511
CLEC1B	3.56804535016738	4.01276652474993	13.4885737809242	2.37822824951262e-11	2.71757169286496e-08	16.148393331285
IPO4	-1.99502284020168	3.29708515770501	-13.3990962114152	2.67570210255953e-11	2.74937222275063e-08	16.0364086860507
FNDC4	-2.58007257300196	3.49626577145144	-13.3903451660038	2.7068150746328e-11	2.74937222275063e-08	16.0254175195481
NAMPT	-3.00654929743226	3.25088178900482	-13.3302789249004	2.93084731282862e-11	2.82024639054978e-08	15.9497873423571
AADAT	2.13359027058474	2.83545778565853	13.1959949902396	3.50475532817377e-11	3.15928806332205e-08	15.7795140655309
ZNF212	-2.75851033477231	4.17402339645282	-13.146057044688	3.74716685904901e-11	3.15928806332205e-08	15.7157678506188
CLEC4G	3.78635120660733	3.69991482060479	13.1353117484936	3.80158274862359e-11	3.15928806332205e-08	15.7020211156404
SRD5A2	4.08019682480753	5.76980483801454	13.0402876915428	4.32032704489866e-11	3.43428432008184e-08	15.5799854326258
DHRS13	-3.60275967279659	3.2151377740577	-12.9723115540627	4.73648826090472e-11	3.5897547340336e-08	15.492166449851
CSRNP1	-2.92906434124116	3.87147799743864	-12.94600643262	4.90859642021769e-11	3.5897547340336e-08	15.4580655500377
HLA-DPA1	3.81982115528753	5.80396573251079	12.8282460066746	5.76316523253057e-11	4.05261345947525e-08	15.3045993178991
DNASE1L3	4.69902743672294	5.14941886674126	12.6887451175105	6.98067531858736e-11	4.72013124902751e-08	15.1210793463944
BBOX1	3.51907284035619	4.68322104852379	12.6634560201993	7.22877399621344e-11	4.72013124902751e-08	15.0876086353909
FYN	2.64920110952554	4.9327428697075	12.5925984020952	7.9742546968829e-11	5.02735512493483e-08	14.9934946581686
TMEM204	1.96887919709612	2.64169199569177	12.4419117074034	9.83948994310881e-11	5.99651315432861e-08	14.7917095621903
ACP5	2.82066831959681	3.1269418650849	12.3099045523963	1.18483465794897e-10	6.92396205083569e-08	14.6130828375257
GSTZ1	2.74962462384142	5.32997469259836	12.2732062760577	1.247983703383e-10	6.92396205083569e-08	14.5631132217596
ANK3	2.3817292117586	2.59065864736075	12.2722111437452	1.2497442852791e-10	6.92396205083569e-08	14.5617563214406
SH3BP1	-2.56774727249789	2.75692576037957	-12.2026417282249	1.37949314063982e-10	7.28908140826919e-08	14.4666470161637
FMO3	3.63323420290429	4.59454782512053	12.1837582446707	1.41708710558077e-10	7.28908140826919e-08	14.4407462537102
OIT3	3.26483091582407	3.23932565879648	12.1748212542527	1.43525094731549e-10	7.28908140826919e-08	14.4284755181949
PECR	3.08402994848646	5.28317027386121	12.0132692623986	1.80910764583449e-10	8.9394365104843e-08	14.2052474133282
SLC5A6	-2.9187440386798	4.42500945619832	-11.9685095578885	1.92976511080678e-10	9.15019759088827e-08	14.1429227603623
MARS1	-2.15051887328626	4.03915627254158	-11.9606322660117	1.95185530845399e-10	9.15019759088827e-08	14.1319326400579
COL6A2	2.66510875621597	2.65462291743794	11.9365474552825	2.02104955440682e-10	9.22125556430934e-08	14.0982902331796
HSD17B14	2.83822256878085	3.82319859002706	11.9207289905673	2.0678853477913e-10	9.22125556430934e-08	14.0761615609382
SLC25A47	2.24328092624716	3.1994090020748	11.798683633135	2.46964271285235e-10	1.07388223502547e-07	13.9045476732641
SRPRB	-1.94885087398699	3.6963298161463	-11.78333021804	2.52567609834793e-10	1.07388223502547e-07	13.8828472553289
HSD17B8	1.95973101460386	5.12197108171095	11.7075029925986	2.8225514022597e-10	1.17283425653441e-07	13.775306495807
SLC1A4	-1.78408194664951	1.45816098665089	-11.6367731593022	3.13239988429189e-10	1.27265926854464e-07	13.6744419016066
PLAAT4	2.03417922096845	4.78417911124933	11.6154358134332	3.23269421877068e-10	1.28485540003879e-07	13.6439083031867
KIF17	-2.47454521496697	5.53822562472197	-11.5532486527991	3.54458634570424e-10	1.37884408847895e-07	13.5546389049239
CXCL10	3.72076427422257	3.53706634012499	11.514882351751	3.7525422888758e-10	1.42932772223992e-07	13.4993554910219
CRYL1	2.28030552161809	5.01060055674922	11.4314900327741	4.2497116067572e-10	1.58566280217024e-07	13.3786398155445
REG1A	-1.44222478273178	0.863606191579035	-11.3950619793323	4.48803513118218e-10	1.64109492606808e-07	13.3256691612247
SPARC	2.81008115803069	4.43194522405345	11.2556305741373	5.53715419090015e-10	1.9850154916123e-07	13.1215675368362
CCBE1	2.12038610032788	2.10334108730345	11.2100871373593	5.93292611245861e-10	2.08599400219386e-07	13.0544326981209
SDF2L1	-2.07797803375844	6.26038337778659	-11.178378158228	6.22583141668677e-10	2.14767690172234e-07	13.0075540906465
CXCL12	3.03500594160932	2.9963413074766	11.112271753745	6.88606177439398e-10	2.33144198928232e-07	12.9094592465912
SLITRK3	-3.22121896092661	1.91079486979784	-11.0444026120414	7.64034473643586e-10	2.53978950575012e-07	12.8082355919509
PHYH	2.47870499214606	6.51460206543544	11.0107823397062	8.04545999468832e-10	2.62669901933726e-07	12.7578989928934
RASD1	-4.23024516993065	2.38066717093388	-10.9713121751949	8.54983058882213e-10	2.74239566062167e-07	12.6986395415951
COLEC11	3.68502962743241	3.75943550428779	10.9462552146972	8.88704941022334e-10	2.80141248908816e-07	12.6609273105556
ECI2	2.07950577362538	5.99452322448346	10.8907369247196	9.68460854640061e-10	3.00107962803123e-07	12.5771124243284
RBP1	2.57100130518474	2.96753602788496	10.8304050588833	1.06365536597865e-09	3.24113517603127e-07	12.4856280541801
THRSP	4.00419898616307	6.20487011199919	10.7411106225036	1.22284581194478e-09	3.61073942284204e-07	12.3494519939461
PXMP2	2.15776844517384	5.58923019934442	10.7402748137026	1.22444808957067e-09	3.61073942284204e-07	12.3481729813152
IER3	-3.63301666981739	3.67796951652083	-10.7159819773819	1.27198815745936e-09	3.69139039409992e-07	12.3109627411817
LECT2	2.83451343214215	6.97802056300983	10.6636638003612	1.38102843081072e-09	3.94520981258008e-07	12.2305903875331
DHRS12	1.61049215103036	4.28006932442107	10.6032781847659	1.51910504324535e-09	4.27289192394687e-07	12.1374245862394
FAXDC2	2.62513397744844	3.75063878359892	10.5655716176933	1.6125607234221e-09	4.46703753126155e-07	12.0790307020578
TCF4-AS1	-1.91946743330272	4.30125216662968	-10.5276606976781	1.71258420070402e-09	4.67330999126441e-07	12.0201503966945
ADH6	2.55688861285792	5.67113875835415	10.4365550291774	1.98032669985493e-09	5.32445780197761e-07	11.8779518723278
MS4A6A	2.4773814418451	3.59236979147166	10.3310258338366	2.34585444504302e-09	6.21583432155384e-07	11.7119962753112
CCL5	2.32587901456565	2.85081749413694	10.3064584018191	2.44063760066299e-09	6.3438420366561e-07	11.6731684960806
FTCD	2.18852987961232	7.40766713503412	10.3006661911987	2.46356060057202e-09	6.3438420366561e-07	11.6640034968034
GCGR	2.5694699347148	4.20338768387369	10.2522238162976	2.66428875482407e-09	6.65738924015299e-07	11.5871936753222
HHLA1	-4.25484777054238	4.65681671755621	-10.247872581086	2.68313439173339e-09	6.65738924015299e-07	11.5802804168473
TMEM104	-1.62042149138359	2.24967340301446	-10.2452495271709	2.69456218219833e-09	6.65738924015299e-07	11.5761117843556
SLC7A8	1.82255171966606	2.19492648310658	10.2065207861133	2.86932319586797e-09	6.99464479867388e-07	11.5144652389729
SLC43A3	-1.79271102864146	5.92300954735223	-10.1738832745393	3.02576235513486e-09	7.23352367995296e-07	11.4623719988278
CD74	2.59186129429393	3.81458384364492	10.1658623000752	3.06555283070955e-09	7.23352367995296e-07	11.4495496112482
MAP1LC3A	2.57424333976198	4.154279187339	10.1617810608779	3.08600802404601e-09	7.23352367995296e-07	11.443022282193
DPYS	2.89357531244925	5.36986311251303	10.1483971657641	3.1540920987927e-09	7.29952732180088e-07	11.4216023992392
TCEA2	3.44274596079662	5.03123085371643	10.1154067355042	3.32868466869514e-09	7.60729272471916e-07	11.3687097077948
ERBB2	2.42084202258357	5.6060442676075	10.0923325677184	3.45676219172731e-09	7.80246705572227e-07	11.3316357991377
HLA-DRA	3.27940962062278	5.21434877434946	10.0779966366246	3.53891365912045e-09	7.89048273532917e-07	11.3085687524795
SERPIND1	3.42697135149947	4.58236125424567	10.0268223625128	3.84914630991203e-09	8.47878819085803e-07	11.2260199851096
CNIH3	-3.47465192209489	2.6326150750197	-9.96132076854191	4.28809884964185e-09	9.33325134142879e-07	11.1198853035498
C1QC	3.07092503652469	3.75321296661388	9.91025945423464	4.66630632767263e-09	1.00369504222163e-06	11.0367774020069
CLEC3B	3.2532898495558	3.99462288471165	9.86355310900314	5.04271817058432e-09	1.07204670131155e-06	10.9604715253982
SLC15A3	1.64918051546311	3.21176429019067	9.82286663073728	5.39638284313153e-09	1.1241906630956e-06	10.8937768674386
FOLH1	1.9459852493301	3.43419691235067	9.81613525583797	5.45734169041908e-09	1.1241906630956e-06	10.8827224410402
HSPA4	-1.69173260883542	4.62305201288535	-9.81447803962667	5.47245906117752e-09	1.1241906630956e-06	10.8800000427797
OR6C4	3.91080804835897	3.4230304073873	9.79540256874323	5.64964243732362e-09	1.14769347423986e-06	10.8486387501831
ALX3	-1.33938384492783	3.06830016619017	-9.73941828241555	6.20499135464393e-09	1.23518458063904e-06	10.7563309429618
COL3A1	2.45968862853438	3.03399584308564	9.73305181588416	6.27165087312468e-09	1.23518458063904e-06	10.745808621438
IFNA17	-1.9487735029375	3.31867686893589	-9.72676953761939	6.33816023586198e-09	1.23518458063904e-06	10.7354203928742
TRAF3IP3	1.38447151483196	1.88004699009389	9.72560556947749	6.35056339660175e-09	1.23518458063904e-06	10.7334951312161
ARPIN	-1.1838942425823	2.21365657651228	-9.71559556076522	6.45827842108645e-09	1.24291267760762e-06	10.7169309592946
RAB3A	-1.69635077826544	5.1411708529704	-9.70057087866883	6.62353949750672e-09	1.26143929825953e-06	10.6920447562942
MYL9	2.04816831734264	2.54745672499578	9.66861968531229	6.98978868022452e-09	1.30998946922579e-06	10.6390265550009
SNORC	2.21297360051843	2.27292269279549	9.66365675992145	7.04854283894142e-09	1.30998946922579e-06	10.6307796308755
LTB	1.75940285449729	1.9249885580733	9.65989513043926	7.09341778993347e-09	1.30998946922579e-06	10.6245268103303
MXRA8	1.2977399809519	1.41921126921044	9.639157623189	7.34620691240963e-09	1.33589119184073e-06	10.59002310999
LINC01653	-1.40086506119688	1.99966038442194	-9.63074146109065	7.4514591159842e-09	1.33589119184073e-06	10.576004336025
KLKB1	1.53448253314374	3.45265255006782	9.62646435959664	7.50554894639086e-09	1.33589119184073e-06	10.5688765038557
MYG1	-1.78986135968752	4.18252050893237	-9.62063187617679	7.57996838461779e-09	1.33589119184073e-06	10.5591528329919
ADGRA2	2.69318307695476	2.87606032340373	9.61914917096012	7.5990091315121e-09	1.33589119184073e-06	10.556680233875
SRM	-1.95158408157018	5.56221442308402	-9.60556739366745	7.77575974704609e-09	1.35394490909756e-06	10.5340177719245
FXYD6	1.83173886580454	2.43184560885013	9.56552042344403	8.32227523788756e-09	1.43543545447451e-06	10.4670577082151
SPCS3	-1.69177937710914	4.65285098673162	-9.55838743602813	8.42374086167425e-09	1.43682630686627e-06	10.4551094297784
NEURL1B	2.17290799820186	2.28157695181953	9.55394975734994	8.4875152404724e-09	1.43682630686627e-06	10.4476726839617
KLHL25	-1.63699406830559	1.99989332084566	-9.53159639530479	8.81648781922913e-09	1.47882428255932e-06	10.4101738859695
HRG	1.71549087691629	7.88455784992636	9.4950667047149	9.38296082507103e-09	1.55953338877067e-06	10.3487547410755
COLEC10	1.6836263375977	1.60180741643407	9.48511619076682	9.54374011148478e-09	1.56250809305567e-06	10.3319945408535
CCDC93	-2.29911674806884	1.67807261137148	-9.48339852791393	9.57178288148743e-09	1.56250809305567e-06	10.3291000884652
HLA-DRB3	3.28362460305258	4.68345436979359	9.46699246984428	9.84399198298217e-09	1.5927230568572e-06	10.3014347914516
KASH5	-1.86634785034522	3.84049566175657	-9.45077685599023	1.01209673556309e-08	1.62111493239422e-06	10.2740563269296
CD36	2.92671016976625	3.25053708170892	9.44433553552689	1.02332300815782e-08	1.62111493239422e-06	10.263171317616
IFI27	3.57828532996949	5.15970287185477	9.44136292690556	1.02854746025122e-08	1.62111493239422e-06	10.2581461705471
CRYAA	3.64321834919903	4.11345593263147	9.40393050414925	1.09676389504908e-08	1.71385763189593e-06	10.1947688935654
DPT	2.34564740252164	2.32026568277002	9.39880488997148	1.10646490068987e-08	1.71436421858583e-06	10.1860764527548
PXDN	1.66368329901591	1.50612223535833	9.37478378632298	1.15313291688165e-08	1.77165790918885e-06	10.1452938175043
ZFP36	-2.64548262001878	5.69000147451005	-9.3629444053915	1.17688353601537e-08	1.77534932054105e-06	10.1251653958329
MAF	1.5342060634501	3.13014309652175	9.35943452204264	1.18402200859668e-08	1.77534932054105e-06	10.1191946369874
DHX37	-1.15673468140386	2.09908594968786	-9.35911860982875	1.18466672376529e-08	1.77534932054105e-06	10.1186571510539
CES5A	1.4187763499904	1.56183279032174	9.31351803229344	1.28167096470497e-08	1.90510489818708e-06	10.0409363323967
DIO1	2.22579335757082	4.39510216746644	9.30048429775065	1.31088981513433e-08	1.93282245887911e-06	10.0186717842466
ANGEL1	-2.89805937254263	2.77942563627461	-9.27370563468629	1.37311760682648e-08	2.00837673644869e-06	9.97285780350307
C1orf54	2.18951176198336	2.85617760554342	9.24046719887263	1.45465715653218e-08	2.11075371372047e-06	9.9158609791269
RAC3	1.41297249719621	1.22455633936295	9.23369953684568	1.47186784932965e-08	2.11891022750346e-06	9.90423804712618
RAB26	2.93264138790106	3.67381101195876	9.22167692091849	1.50296672226598e-08	2.14677660806163e-06	9.88357524168866
SLC22A7	1.93866065845358	5.47014325011203	9.21126825500491	1.53044279300898e-08	2.16907640190567e-06	9.86567086042326
RNASET2	1.56543886898789	4.81008979323323	9.19378746098844	1.5777692035199e-08	2.21850178578617e-06	9.83556921053372
HLA-DMA	2.20092279606312	3.9321664111425	9.18594000081154	1.59950765973135e-08	2.21850178578617e-06	9.82204286807855
PIPOX	2.20120202241053	5.73800907136594	9.18514804015209	1.60171873173864e-08	2.21850178578617e-06	9.8206773456442
TAF4B	1.12038054736625	2.39484118226388	9.17731787084128	1.62375164032797e-08	2.23210911579822e-06	9.80717186408416
TPM4	1.84405699740179	3.95933138784105	9.16906467804418	1.6473164311754e-08	2.2476034560582e-06	9.79292796394186
CRHBP	3.28266418761206	3.10688334980063	9.13874537367112	1.73698373542221e-08	2.3523906396092e-06	9.74052342364533
SELENBP1	3.04418206158735	3.64387074845913	9.12816604226223	1.76945379894134e-08	2.37874439750327e-06	9.72220917422406
RBP5	1.76167531533259	6.80196351633666	9.11558215215774	1.8088999925216e-08	2.39653467650257e-06	9.70040540309854
CRP	-4.26044370314735	3.4808203908864	-9.11352443352473	1.81543674248814e-08	2.39653467650257e-06	9.6968380466199
HSD17B13	3.65253454693562	4.06496168531992	9.11146258191173	1.82201126748267e-08	2.39653467650257e-06	9.69326296033035
LY86	1.55763403404732	2.04417869523162	9.1047290539346	1.84365516097404e-08	2.40573950139165e-06	9.68158362153821
DHRS1	2.42748716000134	5.63316462988	9.10113220281934	1.85532609361824e-08	2.40573950139165e-06	9.67534239336589
LOC102724938	-2.25114094098457	3.05788617644018	-9.08306672739703	1.91511744399805e-08	2.45255975980571e-06	9.64396927448181
SLC39A5	2.61829438393561	4.70991714600094	9.07528013882924	1.94150351785755e-08	2.45255975980571e-06	9.63043341380194
PRXL2A	2.0917158911568	3.73589184562874	9.07469969352745	1.94348552902959e-08	2.45255975980571e-06	9.62942406977158
ZGPAT	2.91709106280796	5.06280257906905	9.07422968751938	1.94509197162297e-08	2.45255975980571e-06	9.62860673718726
C1QA	3.23435538554545	5.76508295036628	9.04607069203973	2.04390170220103e-08	2.55949690557133e-06	9.57958495126755
VASH1	1.6705285156821	3.1528526426836	9.03842054615934	2.07163774296001e-08	2.57658182683931e-06	9.56624858527981
QPRT	2.6662949777592	3.19478532081696	9.00159380414645	2.21073833614075e-08	2.72207743079788e-06	9.50193967803408
PLP2	-2.45144058911021	4.19157815638838	-8.99963670432389	2.21839707481751e-08	2.72207743079788e-06	9.49851700251878
DYNLT5	2.41076794571967	2.19185709262718	8.98985423094523	2.25709463988889e-08	2.75109742007257e-06	9.48140122441312
IVNS1ABP	-1.46692428054331	1.75915501669188	-8.96616033995462	2.35375991808571e-08	2.84992003856695e-06	9.43989234779115
IGSF6	3.15006622821801	3.35583092897033	8.96147286595411	2.37338833976811e-08	2.85478019841976e-06	9.43167152691695
TMEM198	-1.25033046779181	7.0704248447035	-8.94166327603701	2.4582376203277e-08	2.91361392191655e-06	9.39689718259288
HIPK3	-1.11571140143897	1.17020328223399	-8.94104138583135	2.46095182963385e-08	2.91361392191655e-06	9.39580464435885
AQP3	-1.30221141686617	5.17241899118681	-8.93894834667877	2.47010970790934e-08	2.91361392191655e-06	9.39212720611645
ACSM3	2.73899919434818	4.65176504057468	8.91224378308399	2.59011247905377e-08	3.03557861888077e-06	9.34515597005102
IDNK	1.71061456581814	5.36889725582905	8.90155688280595	2.63982018213385e-08	3.0725576002641e-06	9.32633165322434
SERPINB8	-2.11528760338585	2.24191443052716	-8.89827656850016	2.65527594400114e-08	3.0725576002641e-06	9.32055049519343
YPEL5	1.43917669739132	2.80081249561426	8.83693959504272	2.96226727573745e-08	3.40623475486213e-06	9.21218409531737
SLC10A1	2.89559271704618	7.10393131602454	8.83228953439642	2.98699692174863e-08	3.41320404502064e-06	9.20394792458288
NEUROD1	-2.07080874367245	3.08226943349473	-8.81343578047644	3.0894834091757e-08	3.50838665651921e-06	9.17052423764899
DAO	2.2691185041848	5.24340224432341	8.77612252129334	3.30323201302003e-08	3.72796240086698e-06	9.10423380279389
ARL4D	-1.53814068640097	6.60999636411025	-8.75577104926469	3.42623808629441e-08	3.84306202035096e-06	9.06799792299059
LHPP	1.63217157011409	4.44119711161767	8.75032094233156	3.45998041593249e-08	3.85724524051791e-06	9.05828443357938
SIGIRR	1.81893377692871	1.78741048021979	8.74669011383521	3.48265085138993e-08	3.85898821308862e-06	9.05181112452554
DAAM2	1.24855593603721	1.56816770096227	8.73939299513668	3.52868121233489e-08	3.88643847018788e-06	9.0387958616541
LRMDA	1.59158030210869	3.50495471120348	8.69231498951963	3.84125422557787e-08	4.19907276832932e-06	8.95465253565461
DEFB1	2.39019224044996	6.16023424002041	8.68983879056457	3.85847084766901e-08	4.19907276832932e-06	8.95021842366822
TLN2	-2.47932606219412	2.49299467535487	-8.67178369959584	3.98645371293877e-08	4.28782078756601e-06	8.91786201619827
HTRA1	-2.05562124378289	6.18365632040335	-8.67016370489512	3.99815057677916e-08	4.28782078756601e-06	8.91495665974138
ALPK3	-1.40812107677416	2.66772192414936	-8.66847552575915	4.01037769881194e-08	4.28782078756601e-06	8.91192863767037
ANO1	2.76832019157872	3.71211220987336	8.65746976427116	4.09104818506751e-08	4.34864150974356e-06	8.89217848751185
KCNAB1	1.5964673784147	2.17163295219002	8.61473222663164	4.42064081926935e-08	4.67182520801743e-06	8.81532779795901
TSPAN4	1.81514935712142	3.44206812305475	8.59147253636017	4.61149795931581e-08	4.82855454510826e-06	8.77339714863895
ATXN7L3-AS1	-1.21246649842604	2.59770281592779	-8.58995281271478	4.62426218203993e-08	4.82855454510826e-06	8.77065493639391
ATG10	-1.50144937030414	7.18061252305094	-8.55649284509075	4.91479069375617e-08	5.07667334768045e-06	8.71019900411591
NME1	-1.83695263728931	5.58783035671931	-8.54912345524284	4.98128808811983e-08	5.11645450084802e-06	8.69686324065591
PSMB10	1.5233905390326	4.18286762188461	8.53588573222366	5.10309531857454e-08	5.2122844530446e-06	8.67288931310502
PRMT5	-1.17717393999376	3.41246093073895	-8.53231134030551	5.13651270811227e-08	5.21727010235648e-06	8.66641184929663
HSPA13	-1.44342823232883	2.134791446339	-8.50858239049115	5.36419808668937e-08	5.39437811423493e-06	8.62336602839864
IL33	2.7014205473769	3.71732246361069	8.50800276976303	5.36988905973176e-08	5.39437811423493e-06	8.6223135904484
MCPH1-AS1	-1.76432309084234	2.42968250901328	-8.49918882499097	5.45720508561293e-08	5.45213555083395e-06	8.60630409979168
CDHR5	2.05102629602069	2.54048968140091	8.48460000651504	5.60498460437666e-08	5.56934421314231e-06	8.57978172703885
TMEM242	1.07384817060525	1.52041857967361	8.46931094189469	5.76432358591432e-08	5.69670962817684e-06	8.55195484347695
SLC38A3	2.4966313315864	4.47145693632072	8.42578752205897	6.24418425702998e-08	6.13776455759565e-06	8.47256345381689
GUCY1A1	1.65500582366311	2.06042198650167	8.42132277320723	6.2957018625942e-08	6.15531107774383e-06	8.46440448289734
IRAK1	-1.32076452865359	6.59010036901703	-8.41231821607929	6.40095011475211e-08	6.22492398659643e-06	8.44794099683407
PTPN3	-1.0610730194839	3.13824250482636	-8.39264472097895	6.63730511824988e-08	6.39196441421725e-06	8.41193195638172
RCBTB2	1.30616428977386	1.5411177516025	8.39220938111747	6.6426365405091e-08	6.39196441421725e-06	8.41113453428628
UROC1	1.88118858296798	4.39613172534133	8.3892238147684	6.67931950107105e-08	6.39361248366921e-06	8.40566509687519
NPL	1.24318598572086	2.24968935185067	8.36460042594103	6.98999882056757e-08	6.65615356439776e-06	8.36050899711623
FOLR2	2.52819462951942	2.60696600497684	8.35206196615322	7.15392738313824e-08	6.77695618372624e-06	8.33748282830856
FBLN7	1.22215506474621	2.43016816335753	8.31925465869451	7.60200791002585e-08	7.15411090024861e-06	8.27713097437952
VEGFA	-1.48534349067459	2.34253820559754	-8.31724953582012	7.63032120302182e-08	7.15411090024861e-06	8.27343753846176
CAVIN2	1.33137061159228	2.3124011747034	8.30730645953995	7.77234803162752e-08	7.25009382970643e-06	8.25511415081766
OGFOD3	1.24278900746938	3.9206113232126	8.28445346539561	8.10927776487667e-08	7.52598605965686e-06	8.21294796692132
CASP1	2.24652325771386	3.77915330648792	8.2361796854137	8.87176972163185e-08	8.19204877881793e-06	8.12363916192047
AVL9	-1.24237441805242	1.75178766810302	-8.22832527495527	9.00270189444168e-08	8.27117581588327e-06	8.10907746280347
NAAA	1.39851485802386	4.35379108657308	8.22506412103074	9.05765256779156e-08	8.28005309484666e-06	8.10302891719875
ARHGAP15	1.99499910859196	1.93197227483241	8.22009522346826	9.14204887516045e-08	8.31562584997803e-06	8.09381012883726
FETUB	1.8474213375987	6.86545655321272	8.21425188915441	9.24234236447672e-08	8.33256900460926e-06	8.08296460015548
NCDN	-1.26003012581918	2.50303946001506	-8.21370270786204	9.25182687707532e-08	8.33256900460926e-06	8.08194504698968
CPVL	2.74526981997137	3.99717886215398	8.20931150450338	9.32802832659137e-08	8.36001675956226e-06	8.07379128225156
ARMC6	2.14793491182784	3.4218791845089	8.20272261965573	9.44359039062683e-08	8.42230063960148e-06	8.06155173394029
ANGPTL3	1.87703269512433	6.58348938681286	8.19434915648421	9.59259901542555e-08	8.51366445626337e-06	8.0459884144269
PRPSAP1	1.30505056085729	3.75617657484388	8.19085975718625	9.65541221110079e-08	8.52801456307033e-06	8.03949996528072
CLDN5	1.39187206717696	1.87458702470568	8.18492032611216	9.7633120081573e-08	8.54079585861913e-06	8.02845184116138
RAP1GAP	-1.8980659221719	2.6350845846128	-8.17801842869644	9.89026979971398e-08	8.5499413994833e-06	8.01560722438274
GNG11	2.03764140087357	2.32546253128219	8.17797311390725	9.89110898437683e-08	8.5499413994833e-06	8.01552287039187
SKAP1	1.99454365834891	6.06007820473236	8.17673533911157	9.91405992829656e-08	8.5499413994833e-06	8.01321862791759
IL27	1.58943348194825	1.68023188403871	8.1613508762336	1.02039755400648e-07	8.75865186849787e-06	7.98456106624021
DYNLT3	-1.22612448152239	1.96937647667451	-8.15501751510055	1.03258686887722e-07	8.82186248770199e-06	7.97275393973902
CYP4V2	1.63465845198458	5.93364179424279	8.13114947075752	1.07989787209814e-07	9.18315013747458e-06	7.92820703412528
MGMT	2.02414571619786	6.85702496793442	8.12597765601747	1.0904425610082e-07	9.2298895106078e-06	7.91854396285205
H3C4	-1.57793771618377	1.54001235011163	-8.10864792192408	1.12656097525111e-07	9.49166558088295e-06	7.88613767414735
SHROOM3	-1.56814527549624	3.06002720668707	-8.0963809456502	1.15287606976911e-07	9.66882256127922e-06	7.86317328270354
DHX38	-1.34705047607052	3.78676527266462	-8.09222114937083	1.16194374573386e-07	9.70037328915627e-06	7.85538116048434
SEC14L2	2.27107675249993	4.06444405582488	8.07074866008495	1.20994089734674e-07	1.00051978861628e-05	7.81512045226801
EIF5A2	-1.33799261684904	1.23564400964672	-8.06981191472753	1.21208102157934e-07	1.00051978861628e-05	7.81336259573427
TMEM121B	2.40177563800565	5.57726236028552	8.06718606412598	1.21810109215756e-07	1.00051978861628e-05	7.80843438166619
MET	-1.76224635698487	5.16414853452077	-8.06621019032266	1.2203462936139e-07	1.00051978861628e-05	7.80660260926385
FOS	-2.72641630943173	1.38073638769783	-8.06281562972252	1.22818967607185e-07	1.00245499319739e-05	7.80022978187166
CTSZ	1.29533554237224	6.13508655257657	8.04969074937556	1.25901089740765e-07	1.02304427721352e-05	7.77557442709802
APOL3	2.63016258328555	2.60539601462672	8.0324088838386	1.300821995219e-07	1.05234197073403e-05	7.7430733109737
AMER1	-1.53492266130475	3.76086203966444	-8.02713355087073	1.31386979789039e-07	1.05429830140307e-05	7.73314393200067
CACNA1H	2.15918234192771	2.51426198571322	8.02556848518009	1.31776681821708e-07	1.05429830140307e-05	7.73019737196915
GIMAP4	2.28842265741132	2.73491103844666	8.02445771717117	1.32053990604006e-07	1.05429830140307e-05	7.72810591318026
CAPZA3	-1.43672980944348	1.06773326550773	-8.01655377813457	1.34044803412972e-07	1.06553962643451e-05	7.71321864076562
MRO	1.4655979611558	1.57708534204085	8.01404654968487	1.34682795793913e-07	1.06597643095243e-05	7.70849438309835
APOC4	1.95244186760401	5.50665511958417	7.99768355685316	1.38924617768947e-07	1.09480982184037e-05	7.67764069966546
ODC1	-2.35625525227098	4.04935180186521	-7.97599392209437	1.44761805500473e-07	1.13591420170178e-05	7.63668537980524
SOD2	-2.66838078886644	4.30071129816913	-7.97263581972022	1.456880331665e-07	1.13829671383894e-05	7.63033856685024
ANXA13	2.66934951676774	2.93672052968434	7.9670459021456	1.47243487635208e-07	1.14070029001462e-05	7.61977011616302
UMPS	-1.46876004102597	3.98985456426077	-7.96342701576034	1.4825965414047e-07	1.14372626862878e-05	7.61292581378633
DLX1	-1.80065709035238	6.86537648463333	-7.95277427301099	1.51293308988712e-07	1.16222502867253e-05	7.59276790516105
TRG-AS1	1.01270032645914	0.914220447855361	7.94817062983509	1.52624167257197e-07	1.16754294977545e-05	7.58405162392325
SEPTIN4	2.12790223469975	5.58373705656948	7.94118659886232	1.5466638420717e-07	1.17823562602487e-05	7.57082277145284
CYP21A2	-2.26753293105401	2.95705067227865	-7.937380397471	1.55791270641995e-07	1.18188041541394e-05	7.56361034608197
FCGRT	1.74121953465576	6.97317399702324	7.93478310079094	1.56563742453653e-07	1.18283260466121e-05	7.55868752444559
GOLT1B	-1.29884359233961	1.06869065478386	-7.90803022519963	1.64755387778203e-07	1.23959784146045e-05	7.50792598721404
PLA2G7	1.2842863240352	1.80176927609202	7.89238985974682	1.69749020854631e-07	1.27193497880542e-05	7.47820303926836
CCL21	2.15216689681688	2.50473442515365	7.86660497097523	1.783268694995e-07	1.3297195609753e-05	7.42912642079762
EHHADH	2.3292706991131	4.4963648829124	7.86488326971853	1.78915392441024e-07	1.3297195609753e-05	7.42584616384757
LUM	1.98484216017475	1.78116541229601	7.85310419316567	1.82996167171735e-07	1.35454207465621e-05	7.40339300249109
CPB2	1.65214261450106	7.01453245699815	7.84446876229431	1.86049046483579e-07	1.37158657937874e-05	7.3869198396922
ZBTB46-AS1	1.8168816431099	1.73597675657775	7.82771222513095	1.92124486593676e-07	1.41068754553903e-05	7.35492474716951
PLPP3	2.02021874512646	3.83097193738958	7.82223540998435	1.94154508629887e-07	1.41989075251209e-05	7.34445870410961
CRELD2	-2.53434764625267	5.54854852790501	-7.81621782892679	1.96410615944126e-07	1.43066744673564e-05	7.33295440941532
GALK1	2.28748809944247	3.62377669005992	7.80331277078283	2.01341043929278e-07	1.46076123260277e-05	7.30826559970845
PFKFB1	1.51920005909652	3.05790856685227	7.79434666455471	2.04841945330023e-07	1.4802866744936e-05	7.29109865292713
RAMP2	1.85651423234881	1.88901339187938	7.78792719156035	2.07387191096717e-07	1.4927795333942e-05	7.2788006690141
FXYD1	1.76894246741867	7.31406335471497	7.78117439135236	2.10099985156084e-07	1.5063756974936e-05	7.26585786370085
IGFL3	-2.63561808483418	2.24997315919303	-7.76711649768324	2.1586603568484e-07	1.54167137907263e-05	7.23889311789193
ALDH8A1	1.75173468147722	4.12880575672221	7.74086889901692	2.27074857130533e-07	1.61541230074612e-05	7.1884726139171
FUNDC2	-1.69147880369911	4.64422398471005	-7.73646072424333	2.29015681969857e-07	1.6229045400988e-05	7.17999519241769
IGFL2	-2.03217648829325	2.06631142319984	-7.72344437849211	2.348474129711e-07	1.65780511635159e-05	7.15494731949881
GAREM1	-1.38079150523577	2.22582825186909	-7.71369642448196	2.39315403249462e-07	1.68284750677304e-05	7.13617332730031
JPT1	-1.23703503581479	3.55949017745731	-7.6988135361331	2.46307559262869e-07	1.71219266354477e-05	7.10748395181112
BCKDHB	1.32186925752729	2.27893699709479	7.69726245982539	2.47048349077984e-07	1.71219266354477e-05	7.10449218639517
CCT3	-1.27596406163968	5.61198551328845	-7.69709639843876	2.47127796184518e-07	1.71219266354477e-05	7.10417186183074
DAZAP1	-1.26948005795513	3.23721219589555	-7.69687342105478	2.47234514672548e-07	1.71219266354477e-05	7.10374174289266
ENOX2	-1.12611910753354	2.3071228227293	-7.69445917792364	2.4839304876423e-07	1.71372457002129e-05	7.09908426780093
ALDH1A1	2.77962198051922	4.50021344310801	7.68039581690879	2.55254401785401e-07	1.75224775417396e-05	7.07193740365646
CDO1	1.40972575113282	7.1416828601092	7.67910580557772	2.55893535177184e-07	1.75224775417396e-05	7.06944586784831
CYP2R1	-1.10583042666773	2.69552679398429	-7.67582926207803	2.57524353888549e-07	1.75683498587476e-05	7.06311647843654
JDP2	1.09946602417773	3.3271741069203	7.67135575128086	2.59768332685941e-07	1.76479945687058e-05	7.05447243394682
CD28	-1.03056051328965	1.65983677262257	-7.66044786359726	2.65325184019978e-07	1.78479619450618e-05	7.03338360639794
LRRC4C	1.169498861897	1.30343483513694	7.660054526063	2.65527848222765e-07	1.78479619450618e-05	7.03262283210984
GLYAT	2.36551467247799	5.47443473728792	7.65093720481576	2.70270678524529e-07	1.81002154412599e-05	7.01498244997714
NMRK1	1.33421004933589	4.31470384407872	7.63986162075073	2.76150451773926e-07	1.836978559803e-05	6.9935374373308
ANKRD55	1.78105111490014	1.63056532713277	7.63957312123437	2.76305367798406e-07	1.836978559803e-05	6.99297860162454
PKDCC	-1.39072675818879	4.90505792956921	-7.63135248271166	2.80757642782636e-07	1.85981593586773e-05	6.977049954787
SLC25A1	2.43723415794156	3.39825733736521	7.62663413855596	2.83346578761241e-07	1.86559939351237e-05	6.96790319984201
SMARCA4	-1.06942443791945	5.05804501354928	-7.61998100708639	2.87039198726815e-07	1.88098124384314e-05	6.95500043368571
EIF5B	-1.07028142220257	3.95259170423384	-7.61786732926507	2.88222733743149e-07	1.88199151465214e-05	6.95089996324659
CCN1	-1.32975023905258	1.62369052055549	-7.61095259011833	2.92130007914508e-07	1.90071634686866e-05	6.93748118590129
GBA3	1.16160397575725	2.36276068813941	7.60861163045287	2.93465194559613e-07	1.90263267806149e-05	6.93293678268173
TONSL	1.12968521747416	5.24842628812859	7.60457601029148	2.95781800914612e-07	1.9108758537533e-05	6.92510079731062
ZBTB4	1.13166758433473	3.84068333693333	7.59099623265262	3.03717156329176e-07	1.95376052197097e-05	6.89871603175401
ARIH2	-1.10082906801095	2.11491554565879	-7.58958038464223	3.04557101548831e-07	1.95376052197097e-05	6.89596362200376
CLDN15	2.2876108106043	3.08461161567029	7.5870300639774	3.06076140367211e-07	1.95663988613067e-05	6.89100508446285
FABP1	1.25733219170657	8.36512195209396	7.58244687759439	3.0882575454118e-07	1.96236783760542e-05	6.88209178544483
IL15RA	-1.42654549946052	3.00812811034867	-7.58196087692432	3.09118819247586e-07	1.96236783760542e-05	6.88114644661546
APOBEC3F	1.14484313966004	1.28667324126817	7.56735633534463	3.18061210391216e-07	2.01214986490747e-05	6.85272307190114
THY1	1.79024426379105	1.92821924278445	7.55762734538571	3.24166560784188e-07	2.04176341213622e-05	6.8337718387125
GHR	2.80446183582554	4.54694277254601	7.55635215246036	3.24975744096505e-07	2.04176341213622e-05	6.83128688530185
ADH1A	2.75747215793087	7.69009790168435	7.55092915725578	3.28440370690992e-07	2.05646414292583e-05	6.82071660212426
WDFY2	-1.49887836083844	1.43970607443864	-7.54809170832626	3.30268366687728e-07	2.06085206421561e-05	6.81518431178746
TIMP2	1.61222472360296	2.67829665327493	7.53371556941175	3.39693240633934e-07	2.11245289745246e-05	6.7871371505225
AGPS	-1.10398175733945	2.60874668621468	-7.51627161797943	3.51504383388987e-07	2.17849309881385e-05	6.75306577516028
GJD3	1.37438557044931	1.54115473152759	7.50967791732434	3.56078913186498e-07	2.19938877357728e-05	6.74017586421379
HTR2B	1.34544865428691	1.43690499251048	7.49659659034923	3.65337680730011e-07	2.24897939959151e-05	6.71458529846617
ARHGDIB	2.34879817166619	5.20962243216207	7.48358712669079	3.74792909595207e-07	2.29944253896952e-05	6.6891114399689
GAS6	1.99877904377159	2.71163187979172	7.47983519805887	3.77566584694734e-07	2.30871233042603e-05	6.68176035725497
GRHPR	1.33858401089998	7.6609297351438	7.44128132559097	4.07329761877617e-07	2.48240334546949e-05	6.60610778890036
VARS1	-1.78806059845	4.13921917764574	-7.43733751307155	4.10508248646339e-07	2.49346256146213e-05	6.59835723558862
KCNMB3	-1.03059255748741	1.16889717808219	-7.43327094036895	4.13812556680126e-07	2.50521025621945e-05	6.59036313889884
LMO2	1.8359953845612	3.00200507833175	7.42076292508087	4.24149567615384e-07	2.55931569132411e-05	6.56576022549498
ASCL2	1.25924677381445	1.96487939977273	7.41470444523491	4.29252171317396e-07	2.57190729062486e-05	6.5538354617349
SERPINA7	1.89757633377534	5.92660643978125	7.41453778888772	4.29393427675356e-07	2.57190729062486e-05	6.55350736305773
IFI35	1.21444897379595	4.56897091397537	7.41328536947547	4.30456506553195e-07	2.57190729062486e-05	6.55104158260006
FEV	1.76642929454225	5.95109776993276	7.3989639496347	4.42808223229034e-07	2.62852686535598e-05	6.52282970541734
KLF4	-1.74597449280487	2.04620907128575	-7.38721342646702	4.53216249101294e-07	2.68160280981196e-05	6.49966073752096
MYC	-1.99112716052346	1.37853513041423	-7.37536760783633	4.63965069377396e-07	2.72754770528197e-05	6.47628424180633
S100P	-3.81171166338895	2.16348562251848	-7.37259669834678	4.66517219375868e-07	2.73376100059263e-05	6.47081329517447
PLOD3	-1.73513852303956	4.89399295496358	-7.36777738743248	4.70990702271001e-07	2.75115751106093e-05	6.46129537012573
CIRBP	1.61553219830889	4.63775415138887	7.36097947292951	4.7737637565992e-07	2.75585454363011e-05	6.44786424702873
FTSJ1	-1.1210349533836	2.56897889183904	-7.36062727836595	4.77709642414892e-07	2.75585454363011e-05	6.44716821442221
HSD17B6	1.89969720168032	7.22974549351058	7.36050632780866	4.77824148296639e-07	2.75585454363011e-05	6.44692917908485
IL36RN	-1.56272953205976	1.21558168199763	-7.35438742903537	4.83654216405778e-07	2.76867752978212e-05	6.43483368168163
TM4SF4	1.39655799004981	6.94646480019636	7.35435625296267	4.83684108539275e-07	2.76867752978212e-05	6.43477204110561
FBXO17	1.50339047550544	4.34676977399732	7.35341187590845	4.84590499114083e-07	2.76867752978212e-05	6.43290477700649
PPM1M	1.14877322267787	2.59773766811155	7.32757060336504	5.10086271683459e-07	2.89522587022236e-05	6.38176170361928
GRAMD4	-2.15750714857835	3.06330079993352	-7.32593392958454	5.11747062912686e-07	2.89522587022236e-05	6.37851936911465
PSMB8	1.18560041923514	5.38029458518711	7.32552647346156	5.12161391941284e-07	2.89522587022236e-05	6.37771211927373
RAB27A	-2.01029825875996	5.83254123911771	-7.32463021145314	5.13073993300904e-07	2.89522587022236e-05	6.37593636794231
SULT1C2P1	-1.30023577644726	7.12801664530182	-7.31685487355275	5.21062009228994e-07	2.93125437376422e-05	6.36052647199993
SH3BP5	1.25703159651402	3.56113284148905	7.31171625192391	5.2641168106924e-07	2.95226526533402e-05	6.35033761542331
IFIT3	1.48764737597446	3.2738027126148	7.30742830857601	5.30919199420303e-07	2.96843905902184e-05	6.34183264962291
EEF1DP3	-1.45759785068658	3.0165560800459	-7.29756802095501	5.41436475525272e-07	3.0180131347648e-05	6.32226538117649
NCF1	1.5642008714358	1.89776477990777	7.29303219787206	5.46346643805989e-07	3.03612634915043e-05	6.31325968133256
LOC100506302	-1.8798524998255	3.67026047773291	-7.2896303902585	5.500594078071e-07	3.03877669187932e-05	6.30650363292514
ALDH7A1	1.80768814509763	3.4804235482712	7.28954975962872	5.50147724668847e-07	3.03877669187932e-05	6.30634347943456
AFM	2.33942315944158	3.29908434225674	7.2729165374449	5.68683746332969e-07	3.11822608448459e-05	6.27328608118402
ESR1	1.84947373826315	3.6327126912479	7.27236509451407	5.69309218784235e-07	3.11822608448459e-05	6.27218946213316
IL1RN	-1.73724779355364	2.17851254933628	-7.27206663661215	5.69648040375132e-07	3.11822608448459e-05	6.27159592035738
AFG3L1P	-1.18457760937658	1.68235224311791	-7.26809212949281	5.74179991078552e-07	3.1336515751908e-05	6.26369064820448
ATP6V0E2	1.75661185606886	4.65380403241708	7.26589142724851	5.76705372086526e-07	3.13806676126725e-05	6.25931251236103
RRS1	-2.34532627964758	3.69712057866955	-7.26347453526511	5.79492074277063e-07	3.14291058231761e-05	6.25450350151734
UHRF2	-1.0990057675835	4.41516057254554	-7.26096860200743	5.82396146903723e-07	3.14291058231761e-05	6.24951645716636
PHLDA2	-1.94280217154368	1.45117146783575	-7.260661856896	5.82752659522874e-07	3.14291058231761e-05	6.24890594496602
TF	2.40462720327757	6.18224676033832	7.25878511966429	5.84938804898568e-07	3.14542240292957e-05	6.24517040388188
NT5DC1	1.11646566187768	4.48404124522939	7.25377965056608	5.90811064261407e-07	3.16768289967487e-05	6.23520488479381
LINC01430	1.6968263440489	5.78445845820776	7.24690817404641	5.98971899617769e-07	3.19285458060959e-05	6.22151857123237
DBP	1.83820010313509	4.11519903059593	7.24688586015215	5.98998589481534e-07	3.19285458060959e-05	6.2214741166063
ART4	1.16438088469509	2.90412251168899	7.24214622195852	6.04695677555267e-07	3.20625405329916e-05	6.21203004207993
PLD3	1.75006558159489	4.50110851109607	7.2418779844581	6.05019771584646e-07	3.20625405329916e-05	6.21149546533025
DPP4	2.43483514990372	3.92031423369781	7.23349352218416	6.15241236025691e-07	3.25099870469876e-05	6.19478080066038
SLC46A3	1.28248788095001	5.09370775630072	7.23018264192233	6.19326534283367e-07	3.26315476262329e-05	6.18817775811656
MS4A7	2.68651609412398	3.69399291322879	7.21836218883908	6.34142031065062e-07	3.33161458447199e-05	6.1645911720714
LINC01018	1.75679804771658	2.80212865076196	7.21379140272554	6.39968751924215e-07	3.34909509042336e-05	6.15546536705549
AKR7A3	1.88340626768251	5.78429718460158	7.21288334085938	6.41132900316237e-07	3.34909509042336e-05	6.15365202801116
MPV17L2	-1.44714202196432	3.97891723973044	-7.20620478734233	6.49762438393792e-07	3.38450332226601e-05	6.14031186081717
ATF3	-2.2739650349459	3.35545193706839	-7.20426248186452	6.52294614089689e-07	3.38804046289823e-05	6.13643100642269
SHC1	-1.6505947398689	4.66186862646844	-7.1973022685434	6.61452696190629e-07	3.42587525338619e-05	6.12251971250138
FGL2	1.46819378421034	2.12177545345861	7.19215593164585	6.68309515676642e-07	3.44695656579275e-05	6.11222943948888
CAT	2.33282411088444	2.71240460476721	7.19142177809697	6.69293650307075e-07	3.44695656579275e-05	6.11076117337483
BCL3	-1.33521450130736	5.44235866288209	-7.18878071820551	6.72846401948774e-07	3.45078938780737e-05	6.10547857855435
SPP2	2.39904483931201	5.74634033072684	7.18806485933193	6.73812728462086e-07	3.45078938780737e-05	6.10404656425045
IL16	1.24165076881274	1.7081006065147	7.18447817168775	6.78675984506514e-07	3.45255818726983e-05	6.09687062566292
ADAMTS2	1.34610776545896	2.43689604003296	7.18363588750547	6.79823304390494e-07	3.45255818726983e-05	6.09518519490057
TEDC1	1.70030651069534	3.05407907099526	7.17868745652878	6.86604430823257e-07	3.46857943624141e-05	6.08528126604405
PILRA	1.37097484689866	2.32983015281072	7.17734545290693	6.88455481089771e-07	3.46857943624141e-05	6.08259475303507
COQ10A	1.86757715997028	3.52907388227867	7.17719057480874	6.88669439017465e-07	3.46857943624141e-05	6.08228469147243
TSPAN7	1.96895280504734	2.56807888912769	7.17345317223279	6.93853404256966e-07	3.47445459586684e-05	6.07480150222609
PAMR1	1.95476597955863	1.64806927461454	7.17265444576964	6.94966498940121e-07	3.47445459586684e-05	6.07320200468228
OTC	3.45042082784124	4.74382445233456	7.17224554876811	6.95537046484309e-07	3.47445459586684e-05	6.07238312950852
GNMT	2.31628518333123	6.64882488185834	7.15567915725347	7.19064545389363e-07	3.5821953905596e-05	6.0391869243034
TAPBPL	1.52007765910522	5.60423419243304	7.15148663652744	7.2514814345811e-07	3.59561034940954e-05	6.03077976250393
GADD45B	-2.37007543151369	5.08617055384869	-7.14910059928033	7.28634151852894e-07	3.59561034940954e-05	6.02599400455988
ARFGEF2	-1.0209117246544	1.70136441854131	-7.14752442652429	7.30946440162323e-07	3.59561034940954e-05	6.02283218465116
FAM135A	-1.19536046218109	2.22771255092149	-7.14708626851368	7.31590575934119e-07	3.59561034940954e-05	6.0219531733326
CCDC80	1.78291866481385	2.02211215397326	7.14222495959245	7.38776666242669e-07	3.60307088069454e-05	6.01219885585316
STAP2	2.02337718760851	3.57382170666479	7.14217759345988	7.38847041568975e-07	3.60307088069454e-05	6.01210379851837
EEF1E1	-1.7493452143901	4.51687039445005	-7.14206071987067	7.39020718842888e-07	3.60307088069454e-05	6.01186924790897
FAM167B	1.32399866781037	2.22251153161807	7.12393637389981	7.66471167730822e-07	3.72696605309112e-05	5.97547292874914
COL18A1	1.92344474269845	4.32700184907072	7.11336850808112	7.82961066736719e-07	3.79704965070224e-05	5.95423000308538
HAAO	1.45251814637758	6.53946796488966	7.1113271067962	7.86188446183695e-07	3.80261464591971e-05	5.9501247020273
TTC17	-1.07898095686802	4.38382463442478	-7.10367018827601	7.98416727298153e-07	3.84773208656445e-05	5.93472130992373
PPP1R1A	1.15662110324935	7.54578064734065	7.10285784803356	7.99725533498053e-07	3.84773208656445e-05	5.93308664966901
CCDC28A	1.71116987161354	4.51920113066722	7.10147868585673	8.01952656493181e-07	3.84832031985954e-05	5.93031117176874
P3H2	1.40125488515194	1.3554092735785	7.09920081234965	8.05645094793639e-07	3.85591865657385e-05	5.92572651390524
GALE	1.54689590287789	3.32085116983601	7.09580179590989	8.11187600281279e-07	3.87230885011557e-05	5.91888399855856
POLE4	-1.27351188815119	3.44446571479553	-7.08540388468469	8.28388516788276e-07	3.94412168032293e-05	5.89794212503444
PCK2	1.98820572080896	2.71847896734486	7.07932218654562	8.38623499844889e-07	3.98248141497769e-05	5.88568633755623
FBLN2	1.21445315361784	1.34989303801036	7.06935470675298	8.55681338191027e-07	4.05295904304315e-05	5.86558884080296
ATP11C	1.76554026739161	4.70159232115863	7.06660470797695	8.60450346510761e-07	4.06501645613857e-05	5.86004157063367
GPD1	2.35371352560681	2.51566370266879	7.04484307457364	8.99170909641199e-07	4.22610327531363e-05	5.81610719394635
PYY2	-1.43930457399278	2.97714362895607	-7.03876027900197	9.10312734612779e-07	4.25658509640037e-05	5.80381493934071
GJB1	1.41207499707575	6.60579457756441	7.03615800191566	9.15122772748836e-07	4.268160626063e-05	5.79855463025703
AQR	-1.01059583535663	2.64800730551208	-7.01446735338547	9.56251345756153e-07	4.42611224163538e-05	5.75467208658207
DNAJC4	1.33780941005442	4.35154362456454	7.00951864986083	9.65899407814111e-07	4.45528298308228e-05	5.74465119007501
RPL3	1.19640363971954	7.55571564516499	7.00851179511353	9.67874662669796e-07	4.45528298308228e-05	5.742611940545
POSTN	1.51052068558959	1.60133075121638	7.00749982783942	9.69864150996416e-07	4.45528298308228e-05	5.74056219487629
IFT46	1.12835994120122	3.07373419479796	6.98467817243557	1.01587007969299e-06	4.64629880577895e-05	5.69429916999957
CCDC138	-1.51465447396477	4.85234198350212	-6.98435923468656	1.01652875475118e-06	4.64629880577895e-05	5.6936521235455
GADD45A	2.36793621388839	5.72590459897791	6.97682709377317	1.03221310373813e-06	4.70097415306848e-05	5.67836717104813
YAE1-DT	-1.27677032332589	2.36784104161897	-6.97615095238776	1.03363321639421e-06	4.70097415306848e-05	5.67699469578787
APOC1	1.1129136861634	8.41865148833227	6.97154234991764	1.04336664483524e-06	4.7334670887153e-05	5.6676381759483
TMEM87B	-1.03670007911272	1.41772118653533	-6.96907489706395	1.04861678848604e-06	4.74551008512138e-05	5.66262747508339
SUMF1	1.34858553107354	5.57505829145286	6.96776759378546	1.05140946122268e-06	4.74639979741587e-05	5.65997237009113
ACADL	1.27005057021239	2.84322800961412	6.96415573084902	1.05916514160746e-06	4.76963455271164e-05	5.65263552716416
CCDC9	-1.31050517572588	2.75902400958644	-6.95920270178441	1.06989683816801e-06	4.79456360688643e-05	5.64257142107813
GZMA	2.00691888859461	2.74637903349396	6.95918021061434	1.06994582486991e-06	4.79456360688643e-05	5.64252571333697
DGAT2	1.81747555086509	6.10477343883947	6.94685818100679	1.09713499895239e-06	4.90438121903338e-05	5.61747374265556
LOC285191	-1.00415950470619	6.27529068098747	-6.94463766739249	1.10211003608575e-06	4.91460433896482e-05	5.61295698018177
NOL6	-1.03548550834143	2.37404978263185	-6.94321750101194	1.10530410985079e-06	4.91685524097374e-05	5.61006785326862
CHAC1	-3.1109970577009	2.24211432111181	-6.93732156932117	1.11866709297144e-06	4.9642209856303e-05	5.59807044428184
PYCARD	1.38134380556518	4.28719909142975	6.9292004997674	1.13734692305457e-06	5.03304124200476e-05	5.58153734359414
SLC38A1	-1.19665807404334	1.52276709853257	-6.92819537684463	1.13968116512059e-06	5.03304124200476e-05	5.57949045445804
TMEM98	2.00366033010613	3.18147280651378	6.92596952530364	1.14486797910231e-06	5.04376415950061e-05	5.57495710938542
CMBL	2.94987491419952	4.16019851056518	6.92073648860882	1.15715853193203e-06	5.07968815932517e-05	5.5642964064635
DCXR	1.1694552740151	8.13492007636538	6.92013539319753	1.15857898727703e-06	5.07968815932517e-05	5.56307161805222
ECM1	1.93301502060755	1.87028982359632	6.90827214283874	1.18698450812745e-06	5.19177936892205e-05	5.5388889570407
CYP7A1	1.69037428263612	1.76844692278355	6.90438632991848	1.19644426358508e-06	5.22066598356231e-05	5.53096370699384
EFHB	-1.18405837142058	2.2477802962443	-6.90094784411059	1.20487992148497e-06	5.24495704869277e-05	5.5239490648987
GSTA1	3.66454155568368	6.28572263020966	6.89071162826276	1.23035777462391e-06	5.34314280129427e-05	5.50305717649677
AIFM2	-1.80567627148231	3.56130905757157	-6.88594288500698	1.24241637337041e-06	5.37031735211235e-05	5.49331936343766
GJD4	-1.17238681744697	2.16735928885747	-6.88534069844745	1.24394775768349e-06	5.37031735211235e-05	5.49208947147181
GIMAP5	1.14441753614511	3.35939959634777	6.88475966162348	1.24542720412166e-06	5.37031735211235e-05	5.49090272804726
ECRG4	1.45824844269394	1.38858492551971	6.87416446759579	1.2727256900582e-06	5.47511618619624e-05	5.46925436126079
NUDT6	1.03447563558922	4.87490309452152	6.8621408676809	1.30445377147311e-06	5.59843387414151e-05	5.44466878816192
PRRX1	-1.50516678116645	3.11552764166522	-6.85548258132153	1.32237383610278e-06	5.64877946806703e-05	5.43104555707207
CA14	1.78690197110344	1.86180789247951	6.85501803574031	1.32363355270986e-06	5.64877946806703e-05	5.43009484385153
FCGR2B	2.33141711855789	2.80438645143803	6.85434774777245	1.32545336750028e-06	5.64877946806703e-05	5.42872301758234
SCRN2	1.80140031227418	2.50787628956656	6.85086789217961	1.33494266934791e-06	5.67598995899717e-05	5.42160007881288
ARNTL2	-1.22475220748594	1.14163237938187	-6.84684034589741	1.34601305961753e-06	5.70978115289729e-05	5.41335399851583
FAH	2.09330632140693	4.34197262835024	6.84336363629834	1.35564555494862e-06	5.72887494374519e-05	5.40623392690057
SLC16A11	1.81774005738147	1.99679851993332	6.84295546517364	1.35678108113639e-06	5.72887494374519e-05	5.40539791089845
LGALS1	1.91908860511206	5.46578412829549	6.83903231697601	1.3677454027794e-06	5.74861820667029e-05	5.39736135723906
SMO	1.60691443216131	3.84885179713156	6.83475059592139	1.3798162507326e-06	5.78605057617984e-05	5.38858786576979
EPO	-2.7604011880231	2.40095604669705	-6.82717862365424	1.40143262964215e-06	5.85352986210522e-05	5.37306632522927
ABI3	1.73706288293682	3.91063831478339	6.82630902123784	1.40393743064515e-06	5.85352986210522e-05	5.3712832537503
IFIT1	2.11100771941865	3.50892925873688	6.82576280758131	1.40551310477722e-06	5.85352986210522e-05	5.37016322013397
BHMT	2.39621813704384	4.45056932175939	6.81345378246606	1.44150924576377e-06	5.98968354817376e-05	5.34491224985473
SPTBN4	-1.56092477984361	5.11718286346368	-6.81182379646476	1.44634674403042e-06	5.98968354817376e-05	5.34156691420826
ATR	-1.07431830405729	1.68440875859743	-6.81072183490048	1.44962664925925e-06	5.98968354817376e-05	5.33930507505401
SULT1A3	1.9630191367833	6.01646888586955	6.81015731981921	1.45130985715746e-06	5.98968354817376e-05	5.33814631136322
CNDP1	2.22257986163687	4.81715573752005	6.80276337909987	1.47354337819646e-06	6.06187395703912e-05	5.32296497017894
AP1S2	1.40547695356569	2.83171467904145	6.80214032860849	1.47543286708003e-06	6.06187395703912e-05	5.32168537365554
ECHS1	1.19350135457046	8.05666752308529	6.79858281068321	1.48626952907611e-06	6.09270533634495e-05	5.31437806972487
HCST	1.32437595887365	3.52050108827722	6.79369119473525	1.50130425855839e-06	6.14056952107898e-05	5.30432765071085
ACY1	1.29024913824331	7.54851532692938	6.7644633938538	1.5944672654916e-06	6.50706361941584e-05	5.24420769084806
PVALB	1.32662608659546	1.46277422374422	6.76130405926969	1.60488857687464e-06	6.52421723844693e-05	5.23770215700964
SNRPG	-1.297580990718	5.2052867859578	-6.75645789520269	1.62101075279051e-06	6.57138350183346e-05	5.22772055824734
OGDHL	1.69233891383487	3.61711166194852	6.75284401029599	1.63314205841162e-06	6.5988552497247e-05	5.2202749972929
IL17F	1.67315259147699	4.60822555742244	6.75131096343965	1.63831653143815e-06	6.5988552497247e-05	5.21711597873553
GCK	2.33515108980808	2.13463085216832	6.75122261075974	1.63861526192365e-06	6.5988552497247e-05	5.21693390820077
SGCB	1.56455579280098	2.01592767167192	6.74432109187601	1.66212453692322e-06	6.67881822166315e-05	5.20270850570209
DPP7	1.21271797364516	4.80145496366233	6.74312182542328	1.66624505073207e-06	6.68069260143301e-05	5.20023592010549
LOC100422556	-1.20885097447721	1.36781480220244	-6.72709061930993	1.7223488357069e-06	6.85843141661638e-05	5.1671648846616
SYPL1	-1.11492964419701	5.32529381189611	-6.7270431245329	1.72251791476674e-06	6.85843141661638e-05	5.16706685518157
CES1	1.14344263216461	7.76003405494228	6.72574027220526	1.72716268548946e-06	6.85843141661638e-05	5.16437764172352
KCNN2	2.99727432038935	4.13077146478245	6.72563942414529	1.72752275486571e-06	6.85843141661638e-05	5.16416947197098
CD163L1	1.71473485814186	3.92513516751434	6.72513314382373	1.7293315555763e-06	6.85843141661638e-05	5.16312439140302
TKFC	1.8888069573241	5.90261972354552	6.72016777560088	1.74717530075866e-06	6.90340113352233e-05	5.1528728753143
ADGRE5	1.37225225463238	2.76001452850899	6.7198780700405	1.74822224187543e-06	6.90340113352233e-05	5.1522746452039
H2BC8	-1.38124246289934	1.06508544901506	-6.71459509388948	1.76742779566126e-06	6.96419879053335e-05	5.14136352432321
DMGDH	1.65128900913486	3.06101300541381	6.71259025989322	1.77477293112535e-06	6.9781018279064e-05	5.13722188031426
MEGF6	1.98433885271195	1.96394235638444	6.70770898581575	1.79278842256581e-06	7.03380916947869e-05	5.12713573086447
TM7SF2	1.84499359093969	4.86642986250469	6.70661486595136	1.79685233567582e-06	7.03465765592312e-05	5.1248745152139
PTRH2	-1.19971545104001	5.55665623889408	-6.70453903232715	1.80458877653545e-06	7.04984970115333e-05	5.1205839487992
LGALS3	1.98322149045719	3.23020661762609	6.70328254111913	1.80928828213187e-06	7.05313809428932e-05	5.11798660857897
FKBP11	-1.50513525318817	4.97757866188326	-6.70123240565184	1.81698327141664e-06	7.06806492581074e-05	5.11374823857653
LETM1	-1.09313611541129	4.61782047471779	-6.6985707578101	1.82702388664838e-06	7.09203348611303e-05	5.10824480485005
LRRC3	1.23950266319315	3.26511101473692	6.68746464532992	1.86954112828247e-06	7.22638910113918e-05	5.08527060732125
PCDHB19P	-1.34145668094823	2.40642321579613	-6.68032656581734	1.89740498043171e-06	7.31861925258081e-05	5.07049593271856
PLIN1	2.31495939376012	4.93212264816494	6.67684517152095	1.91114976102777e-06	7.35110368169104e-05	5.06328751578043
FEZ2	1.07975507469319	3.70067128696757	6.6761596634896	1.91386826696108e-06	7.35110368169104e-05	5.06186794154787
ZNF480	-1.02677132854759	2.45492225789191	-6.67301683808036	1.92638283830099e-06	7.38278333874557e-05	5.05535885739272
SLC35A4	2.89998067905901	2.86189836610161	6.67206435297108	1.93019222005162e-06	7.38278333874557e-05	5.05338590934435
CHI3L1	-2.93494908354716	3.98765035883879	-6.66922640036618	1.94158847216436e-06	7.40365578754813e-05	5.04750673834483
ALDH1B1	2.02557002658911	5.27471713890557	6.66869051748027	1.94374816935027e-06	7.40365578754813e-05	5.04639646874776
TSPAN17	1.02535300269053	3.70360714803252	6.66723109906308	1.94964243350379e-06	7.41066790265069e-05	5.04337257498159
LINC00463	-1.107614327791	1.56151496240718	-6.66572892716814	1.95572861517411e-06	7.4183788944457e-05	5.04025979726333
EEF1A1	1.65850169666467	7.41268986972721	6.65300155122347	2.00808724246407e-06	7.60121305465229e-05	5.01387414284648
ACOT2	2.14532815764486	5.49014450199951	6.64902559284102	2.02473830690632e-06	7.64840712090252e-05	5.00562695410886
EGFLAM	1.25135815594325	1.38578310322865	6.64516814281052	2.04102910829467e-06	7.69404849215493e-05	4.99762355372612
PMM2	-1.26037929171187	4.65656950285231	-6.64288292324502	2.05074372769789e-06	7.71476287520588e-05	4.99288125969819
UPP1	-1.71193221779661	1.90628049168514	-6.63511081252196	2.08414166382223e-06	7.82430432025912e-05	4.97674730904217
GALNT2	-1.72109287066826	2.84236600749597	-6.62622405285155	2.1230172924809e-06	7.95391908984187e-05	4.95828955739799
CLEC4M	2.70467264591699	3.48770954260115	6.62479919875673	2.12931957576341e-06	7.96121672876942e-05	4.95532915872409
LRIG3	1.17376604518556	2.54632682621691	6.62351387947291	2.13502122313111e-06	7.96624347398082e-05	4.95265843620463
GLP2R	-1.89072282512265	2.77495928188614	-6.61400618427187	2.1776888316341e-06	8.09699495726168e-05	4.93289584080381
NUCB2	-2.02607837628609	3.21532592817592	-6.60630660903901	2.21288566247527e-06	8.20109135507002e-05	4.91688272195268
RAB31	1.21308605731745	2.37246583321539	6.60565199112545	2.21590500979302e-06	8.20109135507002e-05	4.91552092096013
IARS1	-1.39221831219804	4.86316356091082	-6.60106545542755	2.23717928749761e-06	8.24644131316911e-05	4.905977949237
LRRC31	1.37585107186646	1.51345557848808	6.59864551574692	2.24848869464517e-06	8.26361242056182e-05	4.90094177125731
MAN1A2	-1.05285721542584	2.22143801432208	-6.5973205937846	2.25470555973603e-06	8.26361242056182e-05	4.89818412214596
MYDGF	-1.34783424714193	6.10360404669517	-6.59717343795823	2.2553971437184e-06	8.26361242056182e-05	4.89787782237431
TCN2	1.53759981473612	2.06610798144382	6.5918651385331	2.28049112488221e-06	8.33884384724428e-05	4.88682684763106
UBIAD1	-1.04172013341578	2.56194237229653	-6.5908686567908	2.28523378552313e-06	8.33950684645098e-05	4.88475192326812
LTC4S	2.42585116042242	2.96716936471094	6.57769883486333	2.34887775504654e-06	8.52074047530075e-05	4.8573166194996
IGFBP7	2.99497854075946	4.99775388666198	6.57333926371443	2.37034570826597e-06	8.58159021469837e-05	4.84822969262244
EPN2-AS1	-1.34015917227668	2.17749147121104	-6.57035965836431	2.38513447359194e-06	8.61806592503586e-05	4.84201765917258
BTN3A3	1.47079002982263	1.66199387010666	6.56566969959332	2.4086051469247e-06	8.67363032595507e-05	4.83223740042398
RNF208	1.35802417277311	2.904974279345	6.56539233017658	2.41000065940227e-06	8.67363032595507e-05	4.8316588933282
TM4SF5	-1.93245573696527	5.60942735094435	-6.56318163960627	2.42115299825346e-06	8.6966483825281e-05	4.82704770860114
GOLGA2P10	-1.25813664664044	2.63500449203241	-6.55836396312198	2.44564145074527e-06	8.75283453587035e-05	4.81699647303168
NTAN1	1.2013320820049	4.98268093036598	6.5574104039134	2.45051860694715e-06	8.75283453587035e-05	4.815006673608
LPAR6	1.56781962413872	1.87811112968914	6.55728563265123	2.45115751373714e-06	8.75283453587035e-05	4.81474630350624
FKBP5	-1.40964607251287	1.22879578294309	-6.55412187639284	2.46741539571701e-06	8.79371455748424e-05	4.80814355105466
CCL15	1.67975585076066	6.19914062247533	6.55098698588834	2.48363453806922e-06	8.83429771585983e-05	4.80159973028454
SLC2A2	2.80029093985424	4.3892790537595	6.54710415354228	2.50387572444786e-06	8.88900191652044e-05	4.79349283521535
TNFSF10	2.64762295546536	4.17347854202841	6.53930992056399	2.54502157975513e-06	9.01756386485719e-05	4.77721336115229
LRRC17	1.30909688656438	1.97696630024652	6.53586700773728	2.56341794137259e-06	9.05089034736254e-05	4.77001973504716
NONO	-1.18687848281718	3.0155484943479	-6.53569731752151	2.56432817367708e-06	9.05089034736254e-05	4.76966514349756
GAA	1.29519163278535	4.11442043202178	6.53003466969329	2.59489479418462e-06	9.14112938768351e-05	4.75783005803837
SULF2	1.5120034732021	3.01044712817404	6.52717950841959	2.61044885503517e-06	9.17823777242463e-05	4.75186108465852
UBD	2.71102140883049	3.86450276098594	6.52591521904002	2.6173669705518e-06	9.18489833447189e-05	4.74921762851495
GPR12	-1.03780977926749	2.13632805134696	-6.51483798681204	2.67879445453078e-06	9.34526108476107e-05	4.72604761129458
MPND	1.49191532839404	4.95918749745581	6.5139984004047	2.68351040283299e-06	9.34526108476107e-05	4.72429080459305
C1QTNF1	1.85848891152658	3.39705971251108	6.507877234103	2.71815239002645e-06	9.44790497088472e-05	4.7114796537065
TNFRSF8	-1.0760275072258	4.47621735201387	-6.5026082476638	2.74834034289462e-06	9.51016463719848e-05	4.70044809192268
TRIP6	1.00714772171176	5.8516742896383	6.50203085536707	2.75166936119783e-06	9.51016463719848e-05	4.69923899563162
CYP4F12	1.36168496543157	5.32189794817158	6.49521209332198	2.79129925967379e-06	9.62892912539922e-05	4.68495674851273
SARS1	-1.0670354068946	4.40172929064438	-6.49121856347753	2.81478169609623e-06	9.69164854043831e-05	4.67658925036517
BASP1	1.61871420544458	4.48705435007604	6.4836996601606	2.85954743769336e-06	9.815666801831e-05	4.66082946687536
KIFC2	-1.26859044886722	1.61979195372789	-6.48249294971912	2.86679988756465e-06	9.815666801831e-05	4.65829948304612
TRAPPC3L	-1.09932988955658	2.72687486016498	-6.48055586076772	2.8784816169783e-06	9.81995117881639e-05	4.65423779038263
IL22RA1	1.56566325272993	6.88244154801962	6.48048654681469	2.8789005260874e-06	9.81995117881639e-05	4.65409244357955
CAMK2A	-1.52458628208769	3.56887000497403	-6.4790299913689	2.88771796945983e-06	9.83168484834899e-05	4.65103799645904
RGS5	1.31064226267561	1.98544608584861	6.47371715677597	2.92011629484315e-06	9.88998418823792e-05	4.63989443525826
HMGCS2	2.71382711237819	7.29335261806333	6.47356175774142	2.92106955185061e-06	9.88998418823792e-05	4.63956843315894
COASY	-1.50799461623236	4.18181540006304	-6.4620230100172	2.9927539773057e-06	0.000101139595133235	4.61535314524732
SPRING1	-1.41319807078824	2.37667662133581	-6.45960333969603	3.00801452279364e-06	0.000101286405676692	4.61027299459295
C9orf116	-1.06762666317983	1.53818444696962	-6.45860321680008	3.01434554875495e-06	0.000101286405676692	4.60817299055961
CD5L	1.77058916805073	1.68199538811421	6.45814563551292	3.01724672473072e-06	0.000101286405676692	4.60721214237753
SIPA1L2	-1.85803547079043	1.46581521459399	-6.45782870273175	3.01925784027769e-06	0.000101286405676692	4.60654661768178
DBH	2.33227614974106	2.83809837266397	6.45520444441801	3.03596334454462e-06	0.000101660289062838	4.60103545225404
CLK2	2.3026077991959	2.29699866240278	6.45417545823169	3.0425396120775e-06	0.000101694244474612	4.59887424759424
IER2	-1.3215008287734	4.80508513855761	-6.45234594842871	3.05426828293061e-06	0.000101899976308066	4.59503134128047
SLC16A7	-1.13754181982092	1.00705737845013	-6.43921405571435	3.13983246764816e-06	0.000104184313985502	4.56743479396505
TMEM250	2.46168362105957	2.49469462576531	6.4325367480109	3.18428281499616e-06	0.000105467830990172	4.55339384962025
RAB37	-1.25458922676911	5.37599508171216	-6.43107994403999	3.19406643934224e-06	0.000105600572713371	4.55032972995041
ESAM	1.82578285220478	3.64111951284474	6.42538224984004	3.23262924763203e-06	0.000106682600242701	4.53834301655719
FCAMR	2.13041731414733	3.41802196638683	6.42246862149523	3.25253398877242e-06	0.000107146088138245	4.53221173791429
SERPINA4	2.05998839349249	4.76985162663368	6.41965338278473	3.27188642931455e-06	0.000107589747458917	4.52628645381173
ZNF318	-1.18854311339925	1.89910510484887	-6.41602766590448	3.29698499706249e-06	0.000108220424957439	4.51865382023269
DPEP2	1.01882301919056	0.979034731290157	6.41423253709438	3.30948481728429e-06	0.000108436041065249	4.51487419309457
CD302	1.24178937803415	4.27517174038165	6.41110009137383	3.3314135826714e-06	0.000108959274654707	4.50827785288774
TNRC6A	-1.68785008638623	4.00763691674003	-6.40831186522025	3.35105843280098e-06	0.000109406073798036	4.50240530014881
ACOT7	1.19175364500317	4.87244219403942	6.40589112060943	3.36821082802985e-06	0.000109770050924902	4.49730591577973
ZFP36L1	1.02745231194895	6.75809671937825	6.40407693515254	3.38112461599863e-06	0.000109994842267443	4.49348377031486
ASRGL1	-2.54922739150666	2.23569871504334	-6.3841227766193	3.52657186292888e-06	0.00011452011281124	4.45141593235002
ENG	2.28219649868228	4.30903435247412	6.38329349292515	3.53275412271178e-06	0.00011452011281124	4.44966649881077
PKP1	1.31298090951186	3.81125141728846	6.37801144538602	3.57239411583531e-06	0.000115600144459853	4.43852154965429
NDN	1.22465192282303	3.31263280690524	6.35955514884854	3.71453309460053e-06	0.00011998729429078	4.39955102927573
ING4	1.27357066520526	3.33254071891906	6.3345496846495	3.91644943579683e-06	0.000126286499179318	4.34668183409101
COL6A3	1.49741216653263	1.96040600090544	6.32739624268423	3.97626540988583e-06	0.000127989543114336	4.33154247743087
ARTN	-1.05154207642876	4.88358669935352	-6.31722533437136	4.06293546534951e-06	0.000130320437040325	4.31000573094154
VIM	2.31935545363498	4.19872359839913	6.31480471886631	4.08384723078308e-06	0.000130761784449049	4.30487816081987
TGFBR1	-1.00672561508118	1.13538407181377	-6.31199531424372	4.10825663818649e-06	0.000131313384818118	4.29892608127956
IFI16	1.1831276804346	1.49696228062566	6.30438824943891	4.17510651787716e-06	0.000132985143669596	4.28280448234855
MRPS12	-1.08077309434019	5.83304799195688	-6.29472753750785	4.26161958436077e-06	0.000134952511576192	4.26231994564398
MKRN4P	-1.01033024554178	6.01144242220769	-6.2945736131302	4.26301282500702e-06	0.000134952511576192	4.26199346856577
PCDH11Y	-1.40992986375117	2.06983198793197	-6.29419985430688	4.26639783903293e-06	0.000134952511576192	4.26120070508852
PTH1R	1.66356740123702	1.78938315213141	6.29145909382668	4.29130464487544e-06	0.000135272280728031	4.25538685368415
TMEM140	1.46535132450216	2.77811373409035	6.28959202621862	4.30835731754894e-06	0.000135576070287	4.25142577906305
KARS1	-1.14861589219182	2.94285974021215	-6.28145489727316	4.38349465303604e-06	0.000137467294582261	4.23415727932182
RERG	1.23754366486916	2.00267456115231	6.279799141775	4.39894800809216e-06	0.000137715695945118	4.23064242636138
SNHG1	-1.68747268766385	3.37052336027685	-6.26782619278668	4.51237339219035e-06	0.000140784509777161	4.20521576797127
KLF3-AS1	-1.1448926800175	5.47473757984019	-6.26409493475107	4.54833269650045e-06	0.000141664679199519	4.19728806604211
ZNF479	-1.39820851663588	3.56316775814212	-6.26232536060885	4.56548952606036e-06	0.000141957219396193	4.19352768284845
AP4M1	-1.18728003049187	1.77048238114548	-6.25752854662959	4.61233232712029e-06	0.000143033107310738	4.18333235329235
ORAI3	1.41841212271816	2.94742708254179	6.25718177862747	4.61573775164553e-06	0.000143033107310738	4.18259520648316
NOC2L	-1.14318985389755	2.51421399306478	-6.24121882141627	4.77533339634203e-06	0.000147230051408636	4.14864526017997
FLOT1	-1.43849531565676	5.42277164008206	-6.23810147439782	4.80715669090237e-06	0.000147961693231933	4.14201154191964
KLF6	-1.6937785456969	5.34323531938561	-6.23185693067304	4.87156134558198e-06	0.000149190546199791	4.12871945729969
NOP53	1.70102927737143	5.00627417636387	6.22718790493379	4.92029565876418e-06	0.000150431046035427	4.11877779584924
SNRPF	-1.35041802048981	6.306608395454	-6.21515189800638	5.04824984751343e-06	0.00015408539559614	4.09313711879686
MRPL42	-1.04341497432783	1.91225864847349	-6.20780862143718	5.12799125431989e-06	0.000155739309140748	4.07748456942965
VIPR1	1.82656499894911	2.48232109011755	6.20661428128364	5.14108262688769e-06	0.000155877966280908	4.07493813586682
PPP1R32	1.71100766166483	2.48608004728856	6.20449664216846	5.16437896394271e-06	0.000156325067214842	4.07042271164114
SNHG15	-1.02614061724588	2.61792960936401	-6.2008678276247	5.20455248925552e-06	0.000157280715968692	4.0626837139719
GPR52	-2.12463925916064	2.8639390833274	-6.19886412139891	5.22687243876069e-06	0.000157450648345519	4.05840979957434
ABCC12	-1.3164443131197	1.32117558598037	-6.19881691983318	5.22739941725811e-06	0.000157450648345519	4.0583091123618
UBQLN1	-1.14099322220317	2.00386453738606	-6.18877959926537	5.34071025364043e-06	0.000160063252818952	4.03689184218747
ANXA10	1.96199259336834	5.93155508395502	6.18644134471713	5.36746736137634e-06	0.000160195413010836	4.03190075106248
PON1	1.31452039344018	7.32241043762642	6.18612497687611	5.37109818824278e-06	0.000160195413010836	4.03122539972302
HAL	-2.51406583154238	2.8401626363549	-6.18156170889454	5.42375068307698e-06	0.000161393602075284	4.02148278879197
TYROBP	2.81955840301687	6.28946417284871	6.18111558326747	5.42892661359185e-06	0.000161393602075284	4.02053016785569
ANXA9	1.51940067082054	2.1383771808954	6.17484532860342	5.50221328930023e-06	0.000162851751099776	4.00713854306731
ATP6V0B	-1.05065516265215	6.82541159593199	-6.17471827779019	5.50370872282077e-06	0.000162851751099776	4.00686714510414
GMPPB	-1.07678596121673	1.86120376034777	-6.1746343018488	5.50469737896743e-06	0.000162851751099776	4.00668775987174
PACRG	1.21037274772814	1.80422567106097	6.16618895496186	5.60506323681182e-06	0.000165497084392791	3.9886427465024
ADH5	1.16781754614281	2.56754018988798	6.16559281095933	5.61221858138876e-06	0.000165497084392791	3.98736864162377
PLEKHO1	1.71227768806733	3.51457261794755	6.16457686588081	5.62443431429167e-06	0.000165590229578413	3.98519721784646
GLUL	1.17533641029155	6.99025134893079	6.16348775983769	5.63756008483945e-06	0.000165709824808874	3.98286928148644
PPIL4	-1.09608431299061	7.21609440185223	-6.15964909435434	5.68407473295412e-06	0.000166723014522281	3.97466305713261
MTFP1	-1.1515977143096	3.88806830435227	-6.15828202886403	5.70073509154371e-06	0.000166723014522281	3.97174012932343
PAPPA-AS2	1.22890666869884	2.85620446685304	6.15809939893232	5.70296458986476e-06	0.000166723014522281	3.97134963002359
FANCC	1.38438055492321	4.96730441755069	6.15690034665365	5.71762457504075e-06	0.000166723014522281	3.96878571378277
ADGRV1	1.93302669689938	3.29416598597538	6.14891591590161	5.81623729512297e-06	0.000169328449787792	3.95170817403469
AKIRIN1	-1.18264166564975	1.9414325461769	-6.13919478370621	5.93866267928725e-06	0.000172593546102284	3.93090542492012
DCAF12L1	-1.49372807473854	3.79453451809166	-6.13851910341693	5.94726981591854e-06	0.000172593546102284	3.92945906767714
EFNB3	1.63435051240249	5.63901569006415	6.13315517455733	6.0160544560884e-06	0.00017361905523767	3.91797507249835
LHX2	1.32112150619935	1.36048551758251	6.13280355915751	6.02059186242316e-06	0.00017361905523767	3.91722215144587
PLCG2	1.1179295387379	2.58315325749189	6.13064741350663	6.04849274516016e-06	0.000174148965133485	3.91260482029096
CSF1R	2.08351053123731	3.9092121819698	6.12017508634151	6.18590797093334e-06	0.000177825401623544	3.89017044713952
SIK1	-2.94323461646656	3.47047916522146	-6.11842888528937	6.20913129562397e-06	0.000178212790389157	3.88642832940586
GIMAP7	1.41201140600401	3.37743584672478	6.11524759156956	6.25167090441727e-06	0.000178766437798161	3.87960983690461
IFI44	1.73804660663095	2.45012454888473	6.11496328857045	6.25548709033019e-06	0.000178766437798161	3.8790004274334
TMPRSS6	2.60190643530256	5.32784076244894	6.11479447432536	6.25775420832594e-06	0.000178766437798161	3.87863856584055
EFEMP2	1.69851329668362	2.56270147835883	6.1122151241825	6.29249916871017e-06	0.000179199006700199	3.87310916716664
ABCG8	1.30166050002359	4.16521192871775	6.10915371701925	6.33399496337702e-06	0.000179820543346929	3.86654531393661
IGFBP2	-2.91010516968378	3.04985523897638	-6.10032280956105	6.45527539689824e-06	0.000182718310373451	3.84760484082547
ARRDC1	1.15285956323181	1.51928563174706	6.098459908174	6.4811630216701e-06	0.000183145445943114	3.84360808144253
MAT1A	1.63331701068334	5.92623766847262	6.09510349390016	6.52807457383252e-06	0.000184186400360154	3.83640599464424
CHID1	1.09679131907557	3.6494739738204	6.09197590880199	6.5721017642866e-06	0.000185051347397113	3.82969368193114
DUSP7	1.33182774007704	2.78576886725367	6.09091915766023	6.58704654585625e-06	0.000185051347397113	3.82742544966885
GALNT5	-1.28429805084067	3.41636782168924	-6.09077448999429	6.58909517888315e-06	0.000185051347397113	3.82711492141223
RHOBTB1	1.55949538895728	2.58970494031107	6.08987192603645	6.60189113671602e-06	0.000185126343025428	3.82517751567601
YPEL1	1.00919157238027	1.27962188424573	6.08661391714905	6.64829377658454e-06	0.000186062034071981	3.81818318335347
MPDZ	1.6488941373209	2.99616561292845	6.08401591354605	6.68553618528477e-06	0.000186613218435972	3.81260482963378
CNBP	1.64378023669752	5.26430664921334	6.08180558017945	6.71739000500855e-06	0.000187216526618249	3.80785822128686
NOTUM	1.15811200207151	1.23854198615237	6.0769601627242	6.78776539170741e-06	0.00018888997664625	3.79745078454225
TMSB4X	1.26042396397986	6.58364228810441	6.07351058148523	6.83832855825322e-06	0.000190007843511464	3.79003971167642
SPINT2	1.52635150065767	1.77776005188169	6.07154270332235	6.8673463743024e-06	0.00019052457323425	3.78581127781667
RELN	1.13952886590722	2.11009672397159	6.06690739461086	6.936198211839e-06	0.00019214319985917	3.77584940184092
DNAJB5	1.092604691021	4.20871075721235	6.06153385895931	7.01690345819535e-06	0.000193499315122452	3.76429771445377
DUSP5	-1.38634355657809	1.60637811091071	-6.06062760545216	7.03060923384307e-06	0.000193585284069808	3.76234916259067
CYP27A1	1.97981701484992	7.07848437803884	6.05909513300348	7.05384824543783e-06	0.000193933093941864	3.75905393955491
ASGR1	1.62478947129652	5.0891526287352	6.05592621693933	7.10215344941555e-06	0.000194967975248745	3.75223902481117
MATN2	1.50144050662641	3.03640952532616	6.04862719526556	7.21471218439893e-06	0.000197169780070801	3.73653748192264
IGFALS	2.31976654459823	6.13015922587138	6.04629800910388	7.25101495240733e-06	0.000197866128917706	3.73152561609203
PINK1-AS	-1.46688958582281	4.91231415581572	-6.04275202984131	7.30664319190185e-06	0.000199086970905427	3.72389423633815
PCCA-DT	-1.45843542397616	2.66583132650075	-6.03832256542302	7.3767473437498e-06	0.000200698023341931	3.71435935624283
RRAGD	-1.25925558391098	2.57910772197129	-6.03647679293265	7.40616346793303e-06	0.000201198940095423	3.71038544151873
TCEAL8	1.08742150988308	4.14148709372653	6.03285366540431	7.46425606991581e-06	0.00020191079921395	3.702583719496
MFN1	-1.16676149839563	1.76648161904976	-6.03210902963857	7.47625327044496e-06	0.00020191079921395	3.7009800908707
PLK3	-1.04246394129692	2.34637446343509	-6.03209114547955	7.47654165442455e-06	0.00020191079921395	3.70094157518012
PLEKHO2	1.23105028729479	2.20187153575324	6.03057876027177	7.50097039267845e-06	0.000202084400102919	3.69768433215164
GNB5	-1.06224364501568	2.79364245280986	-6.0303250675135	7.50507617294108e-06	0.000202084400102919	3.69713792390318
PEMT	1.68611936588491	7.53899835417191	6.02660149928898	7.56560479731992e-06	0.000202861393084828	3.6891171414813
HLA-DPB1	3.19899694576459	3.92569177113217	6.02650259966687	7.56721927932249e-06	0.000202861393084828	3.68890408321115
GLYATL1	1.74790216771438	4.91832824324996	6.02372878907526	7.61264457550692e-06	0.000203780352524148	3.682928017384
GZMK	1.68995328573819	2.28640859653858	6.01831647500807	7.7020870393115e-06	0.0002049741737114	3.67126473857486
PIM3	-2.25678254375121	5.43853467148285	-6.0121192144066	7.80582730954318e-06	0.00020683179811649	3.65790562168352
AADAC	2.42614559257291	4.86674047805108	5.99806275339901	8.04647802481245e-06	0.000212592135444575	3.62758779105069
HDHD3	1.81381485020839	2.62686671545371	5.98883287049378	8.20862617561594e-06	0.000216251170560211	3.60766738867579
ABAT	1.06215689292586	3.42932810797774	5.98714304018536	8.23867397255923e-06	0.000216419075057903	3.60401921208688
NOL4	1.42461636801095	1.88297901518434	5.978704961651	8.39041405835693e-06	0.000219459141958426	3.58579715411455
BACE2	1.04064017254395	1.96163649123136	5.96677403574527	8.60987519265019e-06	0.000224556844717865	3.56001786287758
DDX27	-1.22827187598878	3.84425871414993	-5.95634642550496	8.80650540305323e-06	0.000229031775652948	3.53747301098299
BRMS1	-1.18217640036892	2.52788297546595	-5.94911321437496	8.94560139693971e-06	0.00023220326707084	3.52182702385753
TBC1D9	1.05789797435024	2.50854515362486	5.94803365662372	8.96655398742074e-06	0.00023220326707084	3.51949132968068
FOXA3	1.06378512394446	4.08472450079912	5.94364447142301	9.05226130757264e-06	0.000234091221338544	3.50999362715429
IGFBP1	-3.06903001625703	3.64572761229274	-5.94272637065616	9.07029503758314e-06	0.000234226277079283	3.50800667407287
CYP4X1	1.65610232535156	2.83019249232875	5.93768970622171	9.16988519566196e-06	0.000236215092773726	3.49710456706061
NANS	-1.32114038268886	4.19521909900371	-5.93752550408963	9.17315078867501e-06	0.000236215092773726	3.49674909338205
RRP15	-1.08339733827695	2.38304880336998	-5.93519005509663	9.21972673320876e-06	0.00023694270748296	3.49169284443735
ADA2	1.18599684213631	1.51112254754723	5.9332965182943	9.257667661404e-06	0.000237275458375628	3.48759286635745
TMEM191A	1.43952825652144	3.17567712259961	5.93281801710699	9.26728075061501e-06	0.000237275458375628	3.48655672578873
MOCS2-DT	1.65366759607942	5.18133933394308	5.93055838242785	9.31281536395129e-06	0.000237801959914974	3.48166337839048
PLOD2	-1.67373286890236	2.53554691792732	-5.91791827495045	9.5717971364975e-06	0.000244074152087286	3.45427960615324
UNC93A	1.29164663551245	2.33593483845981	5.91451136358593	9.64285692142348e-06	0.00024486160151998	3.44689561679775
UBFD1	-1.53529503627238	3.49834869725604	-5.90955016678074	9.74730431006968e-06	0.000246828205957069	3.43614051970477
NHLRC1	2.16248069936755	5.16177795196005	5.90694928381526	9.80252325253544e-06	0.000247883170990464	3.43050106879373
ETS2	-1.13476455648504	3.58621529992113	-5.90297180319946	9.88758977363937e-06	0.000249344557008895	3.42187524377596
LIME1	2.28630228485667	4.72091045169216	5.89966992223585	9.95878219589884e-06	0.000250448988841291	3.41471317307889
DUSP23	-1.29087143927321	4.27213563577896	-5.89321166166219	1.0099553545211e-05	0.000253640298718535	3.40070098279166
PRR11	-1.24512210441567	1.81896362441096	-5.89163177804556	1.01343000539027e-05	0.000254163796825108	3.3972724467905
CD52	2.27420503976612	4.03016748218557	5.88977419728741	1.01753108354878e-05	0.000254842750692086	3.39324090549152
ELF3	-1.66990795801635	3.27278610634174	-5.88813384416856	1.02116672639197e-05	0.000255403437190483	3.38968048556024
SMOX	-1.6444117584291	2.22657231144521	-5.88087296992355	1.0374202568929e-05	0.000258771028811598	3.37391687741204
TIMP1	-1.02576993803156	7.28580324239899	-5.87925372444772	1.04108098859877e-05	0.000258891423348107	3.37040061022769
FCER1G	1.73026970839164	4.74464229847861	5.87915821253594	1.04129733174433e-05	0.000258891423348107	3.37019319221113
MT3	-1.82874408468819	0.948485675344362	-5.87876314761635	1.04219267945199e-05	0.000258891423348107	3.36933524007628
EMC1	-1.24028211309876	2.91125516070102	-5.87627983926276	1.04783878308815e-05	0.000259318889012341	3.36394189266819
PYCR1	-1.65878976468622	2.00173783051044	-5.87613521612062	1.0481685663191e-05	0.000259318889012341	3.36362777251717
CCDC183	1.35329809728438	2.42529361927621	5.8747948851229	1.05122998301263e-05	0.000259724834857027	3.3607164712061
FAM149A	1.36813398328254	3.41114560065304	5.87078797898534	1.0604368476431e-05	0.000261645976861793	3.35201193248939
LAPTM5	1.78200258039239	3.69591456356591	5.8657273778734	1.07218311261631e-05	0.00026418765293752	3.34101572698545
EXOC3L2	-1.62485642102734	3.76393452860662	-5.86312762927289	1.0782692300763e-05	0.000265329694932503	3.33536557732648
ARL5B	-2.532949751475	2.07238348497942	-5.86141624304103	1.08229497810708e-05	0.000265962353289405	3.33164572225832
MTSS1	1.53627905712043	4.56295993877825	5.86046504838292	1.08453916297958e-05	0.000266156100896048	3.32957806823878
PCDH12	2.00775293079881	2.86754614507562	5.85379620451795	1.10040776052729e-05	0.000269327377318882	3.31507879770972
TSLP	1.22604291139403	2.61224298698615	5.85165900480832	1.1055434654736e-05	0.000270222609348313	3.31043106354449
UGT2A3	1.65648089755594	2.90103778265513	5.84344531819253	1.12551078870491e-05	0.000274231824571341	3.29256403768125
LIMK2	-1.20053609798671	1.69071683576751	-5.84306433260498	1.12644588006934e-05	0.000274231824571341	3.29173510264967
IFITM10	1.22783889902636	1.9445265629042	5.84106674589112	1.13136181001163e-05	0.000275062340059078	3.28738855323914
SLC25A11	1.27480707234301	4.01517920611654	5.83729753967253	1.14069756528012e-05	0.000276790167813378	3.27918589968575
LGALS3BP	1.89834815873867	6.25564333274525	5.83646053536555	1.14278139212263e-05	0.000276790167813378	3.27736416793577
SPACA7	-1.24337266750854	1.94589514726537	-5.83636867823947	1.14301031941749e-05	0.000276790167813378	3.27716423694352
LINC02019	-1.0046806372756	5.15145076050632	-5.82914624878526	1.16115809501984e-05	0.000280722406140663	3.26144130862183
MMP3	-1.87062877139264	1.32027207960654	-5.82868800848316	1.16231943033683e-05	0.000280722406140663	3.26044353889107
NREP	1.94187450667985	2.8645188072361	5.82666971257644	1.16744865918321e-05	0.000281218232356345	3.25604863004144
OAZ1	-1.04736344935032	4.8256554427741	-5.82186862672489	1.17974342038593e-05	0.000283805907301526	3.24559224643579
SLC38A2	-1.36951789431654	0.815578922642647	-5.81703075175196	1.19226667107446e-05	0.000286065768336671	3.23505310215778
TPPP3	1.09512609566125	1.55342944752627	5.81358156410392	1.20127831792868e-05	0.000287544306245339	3.22753755156459
ZSCAN16-AS1	1.13219169145039	4.33256914984171	5.8128695916013	1.20314715461185e-05	0.000287544306245339	3.22598604370583
HBB	3.78054820000901	5.96789817183147	5.80802892969769	1.21593252272875e-05	0.000289746589771292	3.21543591257602
ADAMTS5	1.75257882110668	1.54609033883672	5.80737396910209	1.21767309637104e-05	0.000289746589771292	3.21400823566871
CYYR1	1.39888892911202	2.33125935441605	5.80698758091864	1.21870112965117e-05	0.000289746589771292	3.21316596772334
SERPINA3	1.17166569842289	8.35203191477578	5.80495542846562	1.22412258065493e-05	0.0002903209061178	3.20873590551965
DCX	-1.21090849993391	3.47638472959407	-5.80075599687816	1.23540442774446e-05	0.000292261251107745	3.19957973613244
LIMD2	1.3583312473239	1.76922543453272	5.8006568048296	1.2356721933287e-05	0.000292261251107745	3.19936344024937
C1QB	1.77022175986484	2.90443903659926	5.79803778451743	1.24276370785758e-05	0.000293558770940054	3.19365206572774
CFD	1.8817154677562	2.57707741734263	5.78749580191361	1.27173261736702e-05	0.000299627415506716	3.17065508077397
ERLIN1	-1.34823989515604	1.79227622158846	-5.78505716250698	1.27853188168662e-05	0.000300454992196356	3.16533349950483
IL18	1.67233860291518	2.17657409111626	5.78241496826625	1.28594073809917e-05	0.000301808145246048	3.15956697293738
SPATS2L	1.15320834626176	5.27108261589708	5.77030706169166	1.32045880804716e-05	0.000308326288474153	3.13313180333374
MIR1915HG	1.6459848143511	2.47965528146135	5.76923907795354	1.32354869503662e-05	0.000308653581522378	3.13079929402166
NR1I3	1.64580635396037	4.85025937644576	5.76461403785753	1.33701558415929e-05	0.000311396890766679	3.12069660338138
CD55	-2.0530326553813	4.31954110394384	-5.75928377403159	1.35271014821284e-05	0.000314651394908084	3.10905051944471
ENO3	1.97988740189027	7.3837779247975	5.74984554237293	1.38096486172679e-05	0.000319597222366467	3.08842123895081
OGA	-1.34116205338915	2.78587283316655	-5.74724064499443	1.38886894500805e-05	0.000321020112788649	3.08272594641577
ROBO4	1.03980649837375	0.978004684641892	5.74466212047232	1.39673864827049e-05	0.000321771508531603	3.07708757905938
SLC2A1-DT	-1.19262690897297	3.83521614812212	-5.74452513648668	1.39715800134506e-05	0.000321771508531603	3.07678802061021
CYP2F1	-1.08761471312828	5.42165140345536	-5.74444622017106	1.39739964871242e-05	0.000321771508531603	3.07661544439715
CYP11A1	1.29610802895269	3.30652175682719	5.74053844553019	1.40941923429438e-05	0.000324130966800052	3.0680689666491
ALDH2	1.47671748555874	1.79608664587944	5.73794300051543	1.4174608138574e-05	0.000325570804770789	3.06239168532319
MS4A4A	1.78817084202858	2.7303912370912	5.73609568117071	1.42321305819668e-05	0.000326481861267376	3.05835040517451
ORM1	1.08607139341777	8.39230379569424	5.73328837146066	1.43200036407308e-05	0.000328085998199851	3.05220828994752
COQ5	1.36561934893143	3.12338383057868	5.72959486623405	1.44364631454773e-05	0.000330064016288934	3.04412595196626
TMEM121	1.55964763800896	1.34565845158546	5.7291217328567	1.44514513894596e-05	0.000330064016288934	3.04309050677084
POLD2	1.21644593662619	2.56335915230156	5.72826756660154	1.44785506242808e-05	0.000330064016288934	3.04122111493226
PGLYRP2	2.56757312016628	4.24820665024822	5.72717325733141	1.45133446886606e-05	0.000330445181746927	3.03882603978434
IRF9	1.73822284901525	3.15682724003447	5.72474720809574	1.45907877277691e-05	0.000331575022516693	3.03351576694142
NRIP2	-1.15711167730701	3.7761360092546	-5.72255220293866	1.46612201475942e-05	0.00033204080173416	3.02871066264483
DYNC1H1	-1.03110879435413	5.76069348212863	-5.72241098553658	1.46657633768467e-05	0.00033204080173416	3.02840150444051
HNRNPA2B1	2.92832570916177	5.27852048055079	5.72214790141658	1.4674231132812e-05	0.00033204080173416	3.02782554544317
AADACP1	1.58820382424504	2.11905466002612	5.69771793592799	1.54827745669922e-05	0.000347753768314886	2.97430925622573
LYAR	-1.31027157348814	2.77230940615459	-5.69438995742791	1.55963962329132e-05	0.000349289414089676	2.96701398230293
MROH2A	2.81865794232678	2.73779424934846	5.69394437238844	1.56116737777717e-05	0.000349289414089676	2.96603712296922
LYRM1	1.25475162685561	3.73144631788576	5.69348141033444	1.56275633498526e-05	0.000349289414089676	2.96502214519645
TMED5	-1.55403290244493	3.2843742049016	-5.69211973426982	1.56743942114665e-05	0.000349908363086987	2.96203673215994
YRDC	-1.16553583271262	4.29216894854724	-5.69091169645196	1.57160614073625e-05	0.000350410671598547	2.95938799672427
HIBADH	1.51079243609748	3.19235792209695	5.68764757611484	1.58292143387903e-05	0.000352074848851708	2.95223032281437
SPOCK1	1.13375409996495	2.12229484410734	5.68612618787524	1.58822389269814e-05	0.000352807316046271	2.94889377930054
SSR1	-1.12759579831844	3.23941324118375	-5.68008075215333	1.60947423782721e-05	0.000356678999881149	2.93563312839812
HLA-DQA1	2.15557317671737	3.22128138122789	5.67659199411565	1.62186982799421e-05	0.000358556784343629	2.92797876045022
FMO4	1.33804708761437	4.23150308987106	5.67284190597578	1.6353029499441e-05	0.000361089901374734	2.91974957822033
IRF2BP1	-1.11682911710508	1.52454720060388	-5.67020466251186	1.64481793602931e-05	0.000361638372613275	2.91396151827232
GYPC	2.02068092280603	3.12357629420434	5.66996128425137	1.64569887881773e-05	0.000361638372613275	2.91342732916217
EIF2B5	-1.01955531541206	3.93533444864569	-5.66812135075061	1.65237443047851e-05	0.000362669408312589	2.90938866833471
PCDH1	-1.64395637270858	3.38069433581296	-5.66424916254651	1.66651400070082e-05	0.000364460232952311	2.9008880210163
DMD	1.25620148088797	2.44509966689745	5.66225254184611	1.67385313628319e-05	0.000365627919840688	2.8965041983887
LOC105370203	1.13717408112127	1.58479532991522	5.65607722853805	1.69676230275447e-05	0.000369748571886294	2.88294286530048
ZAR1	-3.35327793458823	5.1525621716284	-5.65339423522224	1.70681543296782e-05	0.000371054774803219	2.87704959963441
INKA1	1.25368020698888	1.76074874017292	5.6523799487619	1.71063180820619e-05	0.000371442771370948	2.87482149372343
ITGB2	1.06258880000824	2.85478069767295	5.64944453988479	1.7217259250878e-05	0.000372965818582704	2.8683726005294
NINJ1	1.23884473549483	3.62915376466591	5.64519652195903	1.73791147079078e-05	0.000376026454680092	2.85903837951372
C2CD4A	-1.9017186679977	1.57379127261459	-5.64436350477031	1.74110360118153e-05	0.000376271833810898	2.85720775701823
WWC2-AS2	1.78081550406867	4.88064299237734	5.64316650011703	1.7457010445064e-05	0.000376819978709687	2.85457711433786
HCG11	1.19585812662474	4.50367058486799	5.63816910376263	1.76502959738148e-05	0.000380542878878839	2.84359276313431
LIN52	-2.05702316007792	3.77573837178489	-5.63712791991855	1.76908410023952e-05	0.000380967780973842	2.84130389418934
ADH1B	1.61500310926608	6.21323200146277	5.63302912265512	1.78513817467466e-05	0.000383972720559728	2.83229226338582
CPN1	-1.55630930223612	6.43613694163581	-5.63036735229457	1.79564350555611e-05	0.000385490169229201	2.82643913908845
TMEM238	1.58652266455192	4.04571527144138	5.62605868438465	1.81278299039749e-05	0.00038854761328766	2.81696297779866
C10orf90	1.02414798953781	5.0602108607338	5.61043928943067	1.87633141205755e-05	0.000400291332633	2.78259456599688
AATBC	-1.79436959375412	2.29673268068593	-5.60398730259412	1.90324271192333e-05	0.000405087153691434	2.76839040136808
SLC25A10	1.22097238786007	5.56875738742155	5.58867022445483	1.96872315322095e-05	0.00041756572401785	2.73465230005196
RRP9	-1.00344359692293	3.5929235269691	-5.58808823443569	1.97125612110784e-05	0.000417618489712799	2.73336990417129
TGFBI	1.69352199853401	2.30341652599681	5.58714943168852	1.97534905590249e-05	0.000418001235984551	2.7313012096267
TSPAN13	-2.1487075018323	2.00168241369855	-5.58460344733687	1.98649269034889e-05	0.000419388520296175	2.72569056059973
C19orf48	-1.1760126558097	4.05759926050713	-5.58337873028386	1.99187609465113e-05	0.000420040030432601	2.72299138361678
DNAJB11	-2.20482020653647	5.1435143930499	-5.57663076706895	2.02180641509837e-05	0.000425370387655275	2.70811665739979
PGRMC1	1.20472668564996	5.65635444331674	5.57599825249134	2.02463538370743e-05	0.000425475962302563	2.70672214819659
SNRPD1	-1.11245104370259	4.24646042527753	-5.55577813867911	2.11723719520067e-05	0.000443407189459952	2.66212119417729
LYNX1	1.3698278697266	4.53969776716345	5.55315251429793	2.12957546114017e-05	0.000445193099442349	2.65632661467807
PRG2	-1.58327781517731	3.27136754729556	-5.55142776726757	2.13772033536017e-05	0.000446123902578142	2.65251983174384
SSX2	-1.34925384779507	1.08366632217326	-5.54547149042226	2.16609376984149e-05	0.0004500305953865	2.6393710948845
NOP56	-1.03833811593885	3.5255446956233	-5.54197823283621	2.18291316637365e-05	0.000452496614748406	2.63165791193046
ANGPTL2	1.24432215186985	1.4945260396457	5.54122101979933	2.18657658382343e-05	0.000452742691755874	2.62998580807741
LCP2	1.20475749684515	1.10981529823489	5.53926491674134	2.19606938503415e-05	0.000453868216995826	2.62566600678785
PRPF18	-1.0257403796287	4.04457957725776	-5.53582537194253	2.21286351087155e-05	0.000456119318706477	2.61806928210164
NAT10	-1.01447380153895	2.80227227137834	-5.53196130119095	2.23188714200522e-05	0.0004595224393838	2.60953351375245
CLIP3	1.02354556102076	1.47781365551024	5.52624093354778	2.26035717707779e-05	0.000463527322403199	2.59689442020242
HAO1	1.99444848872797	4.70232378244839	5.5260168600269	2.26147990802195e-05	0.000463527322403199	2.59639926540643
AQP7	1.5469708259785	5.92484125246849	5.52343297521129	2.27446784993093e-05	0.000465667365064805	2.59068906729791
GSTK1	1.09555617330504	7.79804988426846	5.52070873804732	2.28824387020907e-05	0.000467440923788072	2.58466797877649
RMDN2	1.2051334338912	3.5456617575778	5.52008587208335	2.29140556333529e-05	0.000467564374045303	2.58329122112807
ISG20	-1.32186918413989	3.32082311808251	-5.51129763507763	2.33649402313964e-05	0.000476233224359665	2.56386194247535
PCSK9	-1.25121049796428	4.22041397609687	-5.50531231122758	2.36772023269556e-05	0.000481524238202146	2.55062503292752
ANGPTL6	1.76854682039812	3.75967299768199	5.50366426934744	2.37639294374713e-05	0.000482751024339208	2.54697966488669
CREB3	-1.068120964246	4.39384655271599	-5.50300117504458	2.37989158708991e-05	0.000482925170774304	2.54551286501835
DNAJC7	-1.03075729906652	3.42833209334239	-5.50207855966447	2.38476828558962e-05	0.000483378254605709	2.54347191845262
NTHL1	1.45242589813468	5.85997187414901	5.4963231801011	2.41542112757439e-05	0.000487968447242459	2.5307383657096
MANF	-1.36480001688852	5.32047094924292	-5.49224228376517	2.43739948983802e-05	0.000491322765961505	2.52170756513151
SDHD	1.52567056909538	6.43109381636951	5.4916876586782	2.44040225334281e-05	0.00049138628191483	2.52048008375217
OCIAD1	1.0255002137371	5.6221858884846	5.49116160149434	2.44325384235565e-05	0.000491419251922864	2.51931580017237
GOLM1	-1.35190892403713	1.35560467733704	-5.48969537483018	2.45121977677916e-05	0.000491939090876546	2.51607056541138
SLC2A9	1.50994840950781	1.43837026423612	5.48305576184934	2.48762602513729e-05	0.00049815187971068	2.50137231246113
NPAS2	-1.07777608282278	1.67716012650088	-5.482330302923	2.49163719471363e-05	0.000498409221345178	2.49976608709663
LOC101929279	-1.08461306394392	1.02398773477637	-5.48039487663808	2.50237081975094e-05	0.000498898484834991	2.49548064350393
ALOX12P2	-1.17773193366005	2.01760442319093	-5.47917630055894	2.50915311358459e-05	0.000499182223891915	2.4927822704194
DNM2	-1.11614050218927	1.3761728641023	-5.46485818496771	2.59026554614562e-05	0.00051420005407362	2.46106590034772
SDC2	1.61753853933191	4.95160166678319	5.46297424793233	2.60113574652257e-05	0.000515797883445468	2.45689126959341
SMAD6	1.62839842749898	3.82155255793719	5.46219627199174	2.60563820580764e-05	0.00051613091350792	2.45516724649465
ADIRF	2.05416730090743	4.96788786543619	5.45821803936237	2.62878660549147e-05	0.000519104614497092	2.44635042375582
ADAP2	1.34887532252923	1.90644051547995	5.45815271188759	2.62916847904779e-05	0.000519104614497092	2.44620562792997
PTGIS	1.75674918691397	2.08646125721719	5.45464965266889	2.64972892519759e-05	0.00052151823130804	2.43844063000389
ESR2	1.07686600931221	4.34064894153151	5.45335561947517	2.65736545257559e-05	0.00052151823130804	2.43557193397509
RPL27	-1.09794334113408	6.9528064836191	-5.44435716349454	2.71109387982771e-05	0.000528996044876094	2.41561913006702
APOC3	1.02743971062666	8.4216156458574	5.44075047015218	2.73293924781307e-05	0.000532690066820536	2.40761961988542
APOA4	-2.53818235602	5.20643703833076	-5.43814647800475	2.7488230569275e-05	0.000534646084572399	2.40184329081803
PIGU	1.34933062265906	4.5528942097862	5.43731314009814	2.75392613578415e-05	0.000535069410632748	2.39999459486334
IL17RB	-1.32384318513532	4.28647490061653	-5.436018326369	2.76187434119506e-05	0.000536013478590469	2.39712201902882
PARP10	-2.08296306981761	1.60920718941529	-5.43556727162491	2.76464863704432e-05	0.000536013478590469	2.39612130557074
RAPH1	1.13867738567707	3.10460301343633	5.4332704328233	2.7788199831859e-05	0.000538190315175718	2.39102522128915
CD40	1.5954860326269	2.6749468651327	5.42562472685461	2.82653029964141e-05	0.000546851359453374	2.37405778963241
MTTP	1.43809150963356	4.25150549103912	5.42228908680664	2.84760650402144e-05	0.000550346614302579	2.36665356648054
FTX	-1.02980018157846	2.50819018980474	-5.41251403146658	2.91029913718422e-05	0.000560682100900883	2.34494952716554
GZMH	1.09759694058247	2.58541118866202	5.41032954758979	2.92450103155331e-05	0.000562236092112399	2.34009798039268
SPTAN1	-1.45072699240425	5.61059589169854	-5.40726941484904	2.94451483962581e-05	0.0005654891261857	2.33330094162471
KCNAB3	1.01629080210392	1.59199127159169	5.40580433326708	2.95414618359568e-05	0.000566743490815109	2.33004645317241
CDH1	1.75829227165732	4.63119267389085	5.40487298843359	2.96028549741192e-05	0.000566891765739805	2.3279774871508
FCER1A	1.38655638470401	1.31303799807715	5.40394314365998	2.96642791940772e-05	0.000567313824796353	2.32591177256011
AK4	1.26459445542464	4.78875322772461	5.402265540892	2.9775428631868e-05	0.000568250690685223	2.32218465737483
KLHL29	-1.206265983637	1.52726063005038	-5.40074421185079	2.98765918019848e-05	0.000569586786147746	2.31880450692254
RANGAP1	-1.14625704963978	4.00738701001024	-5.39951266829805	2.99587422153263e-05	0.000570558004086262	2.31606805545105
VSIG4	1.49905535527563	3.40994129580874	5.39836368543633	3.00355933509555e-05	0.000571426382138938	2.31351492377737
UGGT1	-1.01624103514709	1.46688890443553	-5.38809997327376	3.07310875862139e-05	0.000583801024704483	2.29070268979846
DHTKD1	1.74129342267924	4.84891079513653	5.38599708184306	3.08756021624571e-05	0.000583801024704483	2.28602757558078
ECH1	1.84060814916837	6.22280391720709	5.38596773948063	3.08776235239969e-05	0.000583801024704483	2.28596233922175
SH3BGRL2	1.49649761354001	5.55010384798154	5.38469414911563	3.09654900088857e-05	0.000584253925523692	2.28313071144425
LOC105369974	1.22839709239162	4.85238748148837	5.37827983723446	3.14119165116354e-05	0.000591456302350391	2.26886722292861
ALDH1L1	1.68544133888489	3.33351817369525	5.36596233192711	3.22877079010979e-05	0.000603595259259481	2.24146621669432
RBM14	-1.08574954374871	5.29458315852812	-5.3562910314643	3.29927905942892e-05	0.000612900312587666	2.21994213329258
FSCN1	1.38952348317173	2.21067106989392	5.35592045955365	3.3020117480657e-05	0.000612900312587666	2.21911723318577
DSCC1	-1.15152770636582	2.21130651675965	-5.35398441870028	3.31632619486251e-05	0.000613824652054147	2.21480736700797
FAM234A	-1.55268743296853	3.10798207153799	-5.35384348229376	3.31737070169213e-05	0.000613824652054147	2.21449361188536
FCGR3B	1.74784682097506	3.23865481050294	5.34518062088239	3.38222162454823e-05	0.000622730694477496	2.19520474813774
HCK	1.15263321419983	1.59251047848578	5.34258443228462	3.40190777663951e-05	0.000625096280204022	2.18942271530176
CGA	-2.54214439733884	1.00260141972831	-5.34097511075845	3.41416946265891e-05	0.000626719480781054	2.18583825298667
YPEL3	1.10092203439072	1.75754513196167	5.33999592270105	3.42165211554369e-05	0.000627463045421116	2.18365718109602
EI24	1.46714524356378	4.72527020925826	5.33744268785809	3.44124194901325e-05	0.000630423111761616	2.17796962699518
CTBP2	1.44280900925601	2.77569025507893	5.33664486920005	3.44738669332844e-05	0.000630916625767005	2.17619229624108
ASPA	1.39040727607461	2.04485263306473	5.33516069628661	3.45884749241499e-05	0.000631749337700532	2.17288579651491
ETFB	1.17500295691583	6.66097773908372	5.32901431546697	3.50672529133846e-05	0.000637730527997814	2.15919054725259
BCHE	2.50903732385542	4.57411524319054	5.32501064120241	3.53827544361234e-05	0.000641986582096149	2.15026782432651
LAPTM4B	-1.94014679626313	2.91337857190843	-5.3248589586987	3.53947642483683e-05	0.000641986582096149	2.14992975156798
WDR43	-1.61768449086006	3.96191134918277	-5.32395748559563	3.54662263167176e-05	0.000642645208868728	2.14792048952652
SMTN	1.27806787065367	2.50963943065416	5.317948665538	3.59463363209941e-05	0.000649040143408284	2.13452579755203
MYRIP	1.21238161093824	2.5042786890428	5.31776459669186	3.59611478024718e-05	0.000649040143408284	2.13411542599247
NIPSNAP1	1.31995913293231	7.11087813524266	5.31442997158342	3.62305560056505e-05	0.000651971708121366	2.12668054071443
ECSCR	1.1794843369359	1.81346900999616	5.3000745239045	3.7414064419722e-05	0.000670628764495861	2.09466243545288
KRT18P55	-1.03757440969516	6.39006612443557	-5.29820428891302	3.75711295146419e-05	0.000672784486695591	2.09048977090731
BCKDHA	1.3110445638416	3.7661439863662	5.29240100092792	3.80627925190355e-05	0.000679591831665553	2.07754016592331
LDLR	-1.8308083374474	4.74357107125986	-5.28930416372776	3.8327841201642e-05	0.000683656507989874	2.07062860594197
GPBAR1	1.01475960304099	1.97096105620944	5.28249563864426	3.89171997521931e-05	0.000692231060186854	2.05543033316946
H1-10	1.22029314181799	2.91729074125539	5.28015543159513	3.91218997729467e-05	0.000694432712183286	2.05020550097962
EMSY	-1.02671350703398	3.0594052096243	-5.27924988143459	3.92014033865634e-05	0.000695169018541745	2.04818360979906
PIK3R1	1.26771120092282	3.11119193455765	5.2762592402926	3.94651419474517e-05	0.000697815464434488	2.04150567503354
NEDD9	-1.50958776539752	1.78426915355645	-5.27303071139308	3.97518908740649e-05	0.000701528784604758	2.03429568784143
PTGDS	1.90775789908143	2.67453735123148	5.27188816872183	3.98538765051885e-05	0.000702343189317717	2.0317439345432
OR7E35P	-1.07341793123702	3.57053527638081	-5.25806326216263	4.11092697128638e-05	0.000719924117011771	2.00085857480708
CXCL2	-1.88675196818069	5.64995383447311	-5.25703059527569	4.12046458222961e-05	0.000720903865616305	1.9985509059884
BRIX1	-1.00366202980503	1.85792751510087	-5.24907532210741	4.19469908018154e-05	0.000731093262945273	1.98077048011105
FARP2	1.06966321931341	3.85570821221686	5.24639372863848	4.22002840623802e-05	0.000732018779423622	1.97477578492406
RPS23	1.59964760979013	1.73299040844016	5.24036261389384	4.27756724249134e-05	0.000739893679228658	1.96129103828103
PHLDA3	-1.00382056757481	2.50288566522089	-5.23865685746636	4.29398533922496e-05	0.000741330821124173	1.95747664808834
ZFAND5	-1.20226253493103	3.99035056889039	-5.23805146139035	4.29982777540767e-05	0.000741639162431873	1.956122810867
BPHL	2.06916467625771	5.5249913943735	5.2270753874753	4.40716997857234e-05	0.000758008360472606	1.93157190705305
POGLUT1	-1.41000318926025	3.6944104468036	-5.22584474363522	4.41937430914285e-05	0.000759393049756191	1.92881862209744
CLDN3	1.28600411356145	2.93074137459555	5.22443611229375	4.43338602925465e-05	0.000761085415707631	1.92566697700278
CLU	1.46337590669054	3.74239712419671	5.21914878387996	4.48638445418478e-05	0.000769461228666607	1.91383574796581
CYBC1	-1.09279850678567	4.3764908662365	-5.21534564517307	4.52490469802552e-05	0.000775340511658863	1.90532420457412
RTN4	1.8241975537941	5.50317222103996	5.21445085078515	4.53401653091613e-05	0.000775448309024692	1.90332145426447
ID3	1.6961229474106	3.32397770327519	5.20868393738497	4.59319219722966e-05	0.000782640567958526	1.89041223817093
UTP15	-1.2675016505353	2.04342888902625	-5.20773446311056	4.60301016210256e-05	0.00078322855019397	1.88828658283762
LGI4	1.02203784286445	1.14874164826092	5.20602981113045	4.62069067333336e-05	0.000783737015512314	1.88447007334532
ASIC4	1.79097552944984	8.10382295464827	5.19718968399438	4.71349585127309e-05	0.000797933746748389	1.86467431268185
PRDM10	-1.05507004227651	2.53274073199279	-5.19304831374276	4.75762372412758e-05	0.000802888624042049	1.85539833766452
OAS1	1.5235011925108	2.73346061650299	5.18492040105035	4.8454572873516e-05	0.000813493990676303	1.83718916555859
FABP5	1.73097620320519	3.19489977885653	5.17451611248493	4.96030588681348e-05	0.00082896958435659	1.81387246484923
TMC7	-1.00158873341206	5.8868091871915	-5.17174890846908	4.99131610923089e-05	0.000832629857892959	1.80766952934264
EPPIN	-1.3725402740721	0.983914928254813	-5.16517798317724	5.065745647438e-05	0.000841208244070017	1.7929377884974
TGM2	-1.25542991167589	2.83033474593639	-5.16350885850981	5.08483138236835e-05	0.00084361136264828	1.78919513898396
PPAN	-1.01851285358588	3.34673005180339	-5.15969885330372	5.1286720148912e-05	0.000849343391741448	1.78065121082361
SERPINA1	1.02688225742544	8.37453273575639	5.15609399446041	5.17050647799391e-05	0.000853950947941849	1.77256627695135
RPS2P32	-1.2610896633667	3.07422586633342	-5.15329423752775	5.20323734633664e-05	0.000857406983931022	1.76628631633506
SELE	-1.39923660320763	2.0041700672739	-5.14811187226214	5.26438015639651e-05	0.000866324594053981	1.7546604668022
MGME1	1.1320841516632	2.54965786841162	5.14615571312854	5.28764915079133e-05	0.000867882029499055	1.75027157948616
LOC105378948	1.12742023224837	5.77597657991773	5.14301384792681	5.32524180285256e-05	0.00087163290851883	1.74322179349185
MATK	1.04416270981688	1.30713241756172	5.14176446020141	5.34026633893267e-05	0.000873310281526887	1.7404181782998
CCDC115	1.02567142814841	1.56105513441991	5.13880049145087	5.37608248230934e-05	0.000878381733905823	1.73376657753671
ITPK1-AS1	-1.39214920089728	4.92455148696183	-5.13326060222819	5.44368277611962e-05	0.00088704859354541	1.7213324080212
TPST1	-1.28822896634838	3.75490217965064	-5.12991652511454	5.48490697054306e-05	0.000892970206076926	1.71382555847961
COX6A2	1.56522574659602	4.01661219154535	5.12860719906049	5.50113417042459e-05	0.00089481526724086	1.71088612556572
EHD3	1.08626841587749	3.73033056115625	5.12364120469894	5.56312595810215e-05	0.000904094505706503	1.69973629933329
LINC01913	-1.30880795581457	6.44567650431623	-5.11626465038688	5.65652475498102e-05	0.000915947042602704	1.68317075307645
GUSB	1.83095096326602	2.91259067338299	5.1161732894273	5.65769148112596e-05	0.000915947042602704	1.68296555782363
GLYCTK	1.50505750819237	6.12935695727079	5.11590596088456	5.66110681037606e-05	0.000915947042602704	1.68236513858982
ZMYND12	1.07195471436032	2.74235598256494	5.11196721140653	5.71167131176011e-05	0.000923311110458976	1.67351809502249
FMO5	1.80042184720394	4.66684157124788	5.10963007821437	5.74189179865786e-05	0.000925740809125764	1.6682679808915
INPP1	-2.04237024972703	3.25026006225563	-5.10550706289418	5.7956021373731e-05	0.000932755227795708	1.65900508294738
NOM1	-1.01764420625674	5.86841773684691	-5.10270338042306	5.83241739697857e-05	0.000936207965486912	1.65270551707169
ZNF845	-1.57177046991799	4.03632153539654	-5.09948083912869	5.87502681699798e-05	0.000941394524935793	1.64546410064534
LDHA	-1.02766033119053	7.64759384212693	-5.09873785504703	5.88489563466691e-05	0.000942150147886297	1.64379442186594
TM7SF3	1.16741327753651	4.25423894137902	5.09786852769276	5.89646404848872e-05	0.000943176309698332	1.64184076500565
DYSF	-1.24029358288817	4.98567311054196	-5.09608554088648	5.92026327581686e-05	0.000946155362515381	1.63783364817371
HCLS1	1.04615612980836	1.2200461289434	5.09436093075083	5.94337629573001e-05	0.000948191525434833	1.63395750498181
SLC25A33	-1.22440648548331	3.03189186142264	-5.09033954872179	5.99762770819651e-05	0.000956012444541907	1.62491840759661
SYNRG	-1.13706881351942	2.33310517049411	-5.08970007484316	6.00630100272763e-05	0.000956560986349036	1.62348091502734
DLAT	-1.17684754292772	1.62692133147832	-5.08826040984909	6.02587416615224e-05	0.000958842971103233	1.62024453908415
RAC2	1.25703149454043	2.23656619462486	5.08270419881203	6.10202495645059e-05	0.000970115845902489	1.60775272092014
PDK4	1.19406882743685	2.05590592693159	5.08223990443583	6.10843251642873e-05	0.000970290805368085	1.60670876358932
NME2	-1.34180603676523	6.6523742416724	-5.08174337048958	6.11529257857373e-05	0.000970537276163746	1.6055922988223
HMG20B	1.10942888039507	4.01333951396026	5.07657180906953	6.18721001164053e-05	0.000980249225674383	1.59396289334464
FAM117A	1.08449586982976	3.90631607575584	5.07442576294586	6.21730570526883e-05	0.000984164503977749	1.58913646287305
PLEK	1.4072539262817	3.40581251270082	5.07281767337161	6.23995478613358e-05	0.000986895271235989	1.58551967188335
CCDC71L	-1.19063228459851	2.82550419188296	-5.06656718101784	6.32878973872229e-05	0.0010000800587127	1.571459779333
C3orf86	-1.46630946354075	1.83981617556479	-5.06279825767356	6.3829761460693e-05	0.00100745161112276	1.56298058866189
SNTG1	1.20089931592143	1.43183284411409	5.05645797100754	6.47519841987517e-05	0.00101706230851012	1.54871415141415
DAND5	-1.01981123356873	2.28320095368535	-5.05155530193666	6.5474382323523e-05	0.00102752629358023	1.53768057932511
ZNRD1ASP	-1.08373976123211	3.72339544025495	-5.05097370483449	6.55606215854769e-05	0.00102779192011078	1.53637156875735
FOSL2	-1.15279721329305	1.6693838522578	-5.0506832090054	6.56037395815392e-05	0.00102779192011078	1.53571773588947
RPLP0P2	-1.18160248440366	4.73663874580501	-5.04879312435421	6.58849880678832e-05	0.00103131441510711	1.53146348682607
HBA1	2.88278296392413	5.7513109095109	5.04382011256113	6.66308545769309e-05	0.00104089050354005	1.52026891121581
IRX3	-1.28582387352818	0.814454606957392	-5.04244675113426	6.68383444268457e-05	0.00104089050354005	1.5171770795011
HPGD	1.9461411803482	4.89935070839776	5.03988038488431	6.72278383980873e-05	0.00104374148343426	1.5113990978852
BHMT2	1.28200710094293	6.57483110701742	5.03973635589272	6.72497657652223e-05	0.00104374148343426	1.51107481378452
SCARB2	-1.17798536171604	3.10167047754965	-5.03856313603897	6.74286510833973e-05	0.0010454934424438	1.5084332324939
POLR2E	1.49519409827701	4.06548523307559	5.03824648579572	6.74770148270896e-05	0.0010454934424438	1.50772025734143
EXOC6B	1.2068521704531	3.70060498340009	5.03658904645976	6.77307408566104e-05	0.00104764901445128	1.50398822468656
FUCA2	-1.35167440804407	3.4304959976191	-5.03415820702027	6.81046173595926e-05	0.00105254160539766	1.49851439336756
MICOS10	-1.21434218342148	3.00877416636503	-5.03017395125446	6.87219623802409e-05	0.00105850348626617	1.48954165259663
PLPP5	-1.52538533482607	2.8222886939422	-5.02722543522086	6.91824845833147e-05	0.00106214878155792	1.48290074452828
RDH16	1.29877124494464	3.07731643178187	5.02096207831532	7.01711844614544e-05	0.00107448891583649	1.46879188090748
SLC6A15	-1.27783993414006	2.90970611238228	-5.01685698761649	7.08269736967563e-05	0.00108362306284334	1.45954328444593
ECHDC2	1.30588184281342	4.30816555747665	5.01459922279953	7.11903044610982e-05	0.00108736201876546	1.45445614757366
TIRAP	1.03596485434306	3.80481479078218	5.01177082468645	7.1648139347465e-05	0.00109161910974142	1.44808278782074
SPSB1	-1.9367380737199	3.21373423562211	-5.01094840650014	7.17818256551839e-05	0.00109187663072798	1.44622949366382
MACROD1	1.08905101914379	2.38449815264894	5.01018186361998	7.19066575866574e-05	0.00109282578608218	1.4445020717406
FHL1	1.31754715011514	2.47653590498672	5.00346235328455	7.30104234985282e-05	0.00110592342404606	1.42935781127984
HPD	1.26733131554526	7.63800727518185	4.99767028003075	7.39756593666772e-05	0.0011165018927507	1.41630136233965
DERL2	-1.05932309469712	4.04058220502406	-4.99744103921744	7.40141275509409e-05	0.0011165018927507	1.41578456347048
LOC107985428	-1.49754234205211	3.97219614004626	-4.99470503021938	7.44748211139793e-05	0.00112252527158028	1.40961625519037
CCL28	-1.26150262690722	2.43543126092893	-4.99286544559248	7.47862108240736e-05	0.0011262901915128	1.40546864929745
CCL20	-1.82535274180574	1.23287929873756	-4.99027456480765	7.52270193439235e-05	0.00113106545613894	1.39962676035478
LSP1	1.47404600429367	2.32617793658846	4.98896736256506	7.54504260445341e-05	0.00113256169078179	1.39667912766102
ABCB6	-1.07201018197712	3.05520717763067	-4.98811388490305	7.55966528969019e-05	0.00113382576284992	1.39475454569555
SERPINF2	1.32801772570266	3.62352511413478	4.98586595259461	7.59831722714139e-05	0.00113775621510095	1.38968525644855
SMS	1.05005636406283	2.52584372888925	4.98382304062919	7.63361812962294e-05	0.00114210671247051	1.38507801958148
PGA5	1.19982854075473	1.20357605331572	4.98078223838401	7.68647118788387e-05	0.00114719798145372	1.37821980589442
GK	-1.27871263134216	1.90885554565845	-4.97557951626806	7.77776513307652e-05	0.0011588611390196	1.3664842126325
LOH12CR2	-1.36894524991	2.36228505265477	-4.97436490689705	7.79923646708042e-05	0.0011596902848137	1.36374420959733
TEX55	-1.01636853730196	4.80859553267362	-4.97402844485611	7.80519494170683e-05	0.0011596902848137	1.3629851775171
ESD	1.52246353599477	4.69203035367893	4.97385714671699	7.80823027186821e-05	0.0011596902848137	1.36259873949086
RPL36A	-1.40055664875039	6.29040818014816	-4.97300484156288	7.82335059560146e-05	0.00116099284853394	1.36067596355308
YARS1	-1.07284783965071	4.52283336443381	-4.9695967198984	7.88411031907435e-05	0.00116811336275232	1.35298687168454
CFI	2.19881514015763	4.44039379194327	4.96899086071121	7.89496161589469e-05	0.00116877395322593	1.35161990957871
DARS1	-1.04451269084739	4.84253698605404	-4.96308676191675	8.00150525574777e-05	0.00118358835429479	1.33829763209338
CBWD1	-1.25477778306643	3.50982362652974	-4.96028103709495	8.05264743174207e-05	0.00119019040415958	1.3319658881217
PBLD	1.03617518919583	5.99279447572963	4.95881281727554	8.07954206822068e-05	0.00119320086941259	1.32865232346874
DDC	1.04990798030485	3.42247582287717	4.95678023151345	8.11692535378482e-05	0.00119582390204068	1.32406483947195
ADM	-1.20588451538673	2.55355854044139	-4.95049435331179	8.23365081097419e-05	0.00120871110113348	1.30987615659946
ACY3	1.23961770518814	4.94101328554385	4.95029097774665	8.23745573490301e-05	0.00120871110113348	1.30941704941168
GSTA3	2.83613422686262	3.99617836312591	4.94645951559814	8.30947272003423e-05	0.00121830063945778	1.30076728812986
ACOX2	1.38519093146969	6.8785547576669	4.94473836256072	8.34203172975095e-05	0.00122209427976792	1.29688138137896
LOC101927166	-2.08381198388585	5.70516680926009	-4.9345383303574	8.53766262279992e-05	0.00124541206410338	1.27384865038747
LIMS2	1.39879361549808	4.21315723989348	4.93046541934373	8.61707465444805e-05	0.00125235274966036	1.26464980722612
SORD	1.61144769172136	3.91531028563978	4.92889247025635	8.64794381756804e-05	0.00125484410171902	1.26109696350359
GRAMD1C	1.39609769169124	2.61953918700745	4.91522901215801	8.920858816161e-05	0.00128627808939962	1.23022880436302
ITIH3	-1.25907533522855	7.60179625140076	-4.91167577613961	8.99325352960573e-05	0.00129569467519134	1.22219958240297
PGM5	1.31822823629329	1.95124099689437	4.90801150313671	9.06853537464783e-05	0.00130448491152389	1.2139186649815
TIMD4	1.31299399727292	1.80833669052244	4.90632921379982	9.10331168910808e-05	0.0013084579214777	1.21011658078082
CLEC2B	1.14193887565807	1.93157638744078	4.90154623822801	9.20292691129255e-05	0.0013196636291699	1.19930583157339
EMP3	1.63952167523939	4.2281885307148	4.89993636877046	9.23670404981025e-05	0.00132335989300329	1.19566681251062
TRIM27	-1.04765825239996	2.12080403932634	-4.89962840215049	9.24317991229665e-05	0.00132335989300329	1.19497065407046
CETP	1.69185037959766	2.71717154712163	4.89889750742518	9.25856747946087e-05	0.00132350274084758	1.19331844461194
SRSF12	-1.11596469611685	0.805466786162188	-4.8988933247656	9.25865561201145e-05	0.00132350274084758	1.19330898949468
GLA	-1.76720070808998	3.90553894893796	-4.89670533399219	9.30487555968413e-05	0.00132907062388832	1.18836278389979
RENBP	1.17848145028724	1.95088423313087	4.89581728573973	9.32370178440714e-05	0.00133072006029911	1.18635516883844
AK3	1.86920818571863	4.1307624449548	4.89487685571669	9.34368063284967e-05	0.00133253130273316	1.1842290840883
CES2	1.6010150826281	5.84702888973834	4.89331735499617	9.37690707599848e-05	0.00133547234523859	1.18070331718235
MAOB	1.15275044146261	5.12650237946586	4.8856343618965	9.54235878368058e-05	0.00135347514074501	1.16333132187506
MGAT4B	1.12532730551184	5.55687070294636	4.8838664452454	9.58084801082037e-05	0.00135682915710169	1.1593334105572
HP	1.24894852924507	7.48453015019686	4.86830617754092	9.92647962914542e-05	0.00140035360385544	1.12413826386835
PDE2A	1.50902194695324	2.86222183666171	4.86760199228892	9.94241723330973e-05	0.00140152054183964	1.12254517364732
SYBU	-1.35453485205937	3.4875478732445	-4.86230063147247	0.000100632377633838	0.00141527827713805	1.11055093063377
MBL2	1.64281975478353	2.74019462746454	4.85768268268985	0.000101696965111075	0.00142695749280567	1.10010163047144
BPIFB2	-1.03698205079547	2.87903620664253	-4.85547448437501	0.000102210057700476	0.0014319589922895	1.09510459835914
UBA7	1.38749274353392	4.30703200072737	4.8546173388279	0.000102409929190927	0.00143366059371954	1.09316485297392
PTPRB	1.17587819459805	1.72245820819951	4.85366024396813	0.000102633575726102	0.00143569216908976	1.09099887199289
TOMM40	-1.34430183124302	4.14873068230978	-4.85270203426656	0.000102857979113887	0.0014377312172318	1.08883031802843
MYOM1	-2.01312881563985	3.36166845321248	-4.85179848462966	0.000103070037591153	0.00143959472672196	1.08678542117535
FABP4	2.18223265545313	2.53940608776428	4.85001768186572	0.000103489282225839	0.00144214523394438	1.08275501143599
NOS1AP	-1.55522489345157	2.01120287048401	-4.84802390600571	0.00010396071895616	0.00144761144301255	1.07824238554747
PABPC1L	-1.32142802240213	2.22255526531547	-4.84698042401836	0.0001042083225202	0.00144995491677078	1.07588052800815
H2AC18	-1.21958219896807	5.16095734467081	-4.84587595435632	0.000104471049299362	0.00145250509075303	1.07338056465445
TRUB2	1.35396908065094	2.90071516584882	4.84492012914681	0.000104698959418355	0.00145456768620501	1.07121700452219
UCK2	-1.15999946784239	1.65393415512046	-4.84272125343098	0.000105225183125675	0.00146076843058976	1.06623954859777
AGPAT3	-1.08010289954316	5.15794350801564	-4.84149764223212	0.000105519172470804	0.00146373826273423	1.06346962512599
FCN3	3.15521212365886	6.27404370090311	4.83989266310352	0.000105906054164249	0.00146799119657693	1.05983626696102
FH	1.30098161167775	5.5697664893381	4.8248933990877	0.000109591923812517	0.00150977152972597	1.02587428593517
GOT2	1.86462270652473	4.7362114506211	4.820063346482	0.000110806327862088	0.0015232120994756	1.01493536941646
MAPK13	-1.12882185343923	1.56540936464894	-4.81909595913964	0.000111051190300216	0.00152543118877449	1.01274432310667
CABLES1	1.00019279109136	1.87248008581384	4.81400261611791	0.000112349481708116	0.00154094941790659	1.00120756187851
RABAC1	-1.31533199022674	5.2218703987568	-4.81316628425899	0.000112564128694502	0.00154273610563836	0.999313087752589
HSD17B2	-1.31255848287673	6.48033268885663	-4.81174330944363	0.000112930295293413	0.00154601576620888	0.996089657521084
PRODH2	1.40889937603923	5.87779534499101	4.81110525109844	0.000113094875411653	0.00154653224169876	0.994644246063327
DGAT1	1.05578089690368	3.88640342534339	4.80574510282559	0.000114487104217732	0.00156323205856071	0.982500938634871
PRDX3	1.18085893307484	5.91123032137378	4.80232278184325	0.000115385083514891	0.00157314353609452	0.974746983685387
RBM45	-1.00322342246681	1.9752463486982	-4.79969862621322	0.000116078466880679	0.001579064441949	0.968801036125705
ARHGAP45	1.35236579690351	1.72657356259787	4.79510902219894	0.00011730135291981	0.00159394655558554	0.958400852163666
RASL11A	-1.7687614617066	5.88523411344382	-4.79493928518485	0.000117346828409897	0.00159394655558554	0.958016202904007
LINC01842	-1.31778283503052	2.97209755476019	-4.78438081625721	0.000120211040470471	0.00162979882766792	0.934086373034268
SHARPIN	1.33544766471857	1.79702922476008	4.78258129152169	0.000120706221261657	0.00163471988394584	0.930007370329831
TBCC	1.1284311739323	2.01854656301554	4.78089712984927	0.000121171529841634	0.00163980686905596	0.926189721129553
MFSD3	1.06478333634359	2.90994530717856	4.77621128058165	0.000122475747226893	0.00165234418074935	0.915567146814862
CRBN	1.06009402610369	4.0281173829592	4.77594659985718	0.000122549839145442	0.00165234418074935	0.914967098262113
NR2F1	1.19393834481754	2.35398644546565	4.76907238550006	0.000124490124595443	0.00167356834410183	0.899381642445795
KCP	-1.13607647508628	2.51801679673791	-4.76591594532801	0.000125391447099413	0.0016819749283335	0.892224508279331
CACNG3	-1.06648936491308	4.78875600936268	-4.76531704313077	0.000125563208681882	0.0016830440940842	0.890866462874564
MTRR	-1.50886211749498	2.82074929053866	-4.76374594578542	0.000126014923834632	0.00168755905664216	0.887303829396361
CYBA	1.48602049120166	2.50906546651687	4.76350393878254	0.000126084650843581	0.00168755905664216	0.886755042104306
NECAB2	1.86880302977798	2.76191608133946	4.76243300183506	0.000126393678517045	0.00169045766227296	0.884326498853451
MGC12916	-1.10713182724411	1.05525070104644	-4.7522128126704	0.00012938168083393	0.00171868681697704	0.86114771751086
MTUS1	-1.2512561937044	4.57698953679635	-4.75209903901594	0.000129415343692811	0.00171868681697704	0.860889658799302
OR11H4	-1.07589187816098	1.79254855422865	-4.75168341316923	0.000129538392703296	0.00171868681697704	0.859946941102313
ITM2A	1.22665969424256	2.18798766285578	4.74595147727349	0.000131247511457676	0.00173483800555203	0.846945036288797
HPGDS	-1.64648410433471	2.96777009479876	-4.74378570545134	0.000131899220153599	0.0017387599334223	0.842031974126504
ZNF679	-1.08251622333874	4.2186958343677	-4.74368487080509	0.000131929642332504	0.0017387599334223	0.841803225226708
CCDC177	-1.04776147128274	0.890421826605512	-4.72156500249535	0.000138778050803435	0.00182014282843558	0.791612326890399
SPSB3	1.46931829778929	3.43256962764415	4.70098762018401	0.000145471899385805	0.00189165201740446	0.744902741696193
PSMG1	-1.13487797716879	4.70296985921712	-4.69948177235414	0.000145974404314582	0.00189683726658387	0.741483863287427
RRP12	-1.2196101031006	4.33228402910832	-4.69776706742141	0.000146548745243234	0.00190024872998727	0.737590684322483
TPRX1	1.00546180519008	2.80528261731689	4.69510084885294	0.000147446342913918	0.0019078283704849	0.731536892108449
GIMAP1	1.4209653685135	2.33995426491907	4.69376280993512	0.000147898896322879	0.00190974011448602	0.728498696145089
FLVCR2	-1.11828997900252	1.53475990709182	-4.69161783504594	0.000148627307984894	0.00191590799055043	0.723628096095299
FBXO8	1.23685631367659	2.18798599174144	4.69109819537185	0.00014880431803214	0.00191590799055043	0.722448121551946
HOXA10	-1.63136943341223	1.35167901480693	-4.68555574191206	0.000150705625611773	0.0019362972263247	0.709861905963767
RPRD1B	-1.222813057751	1.9086998201865	-4.683500400443	0.000151416931992853	0.00194028470998634	0.705194178982263
CASP4	-1.20323289890623	2.81487652498126	-4.68254658829118	0.000151748177660348	0.00194286549871439	0.703027994406666
DOCK2	1.24945292176828	2.67725053599999	4.67439247337606	0.00015461008888403	0.0019739778317505	0.684507914681129
RNASE1	1.90131146469139	4.81436546587802	4.67341399392871	0.000154957163511313	0.00197702848602745	0.682285367722442
RFNG	1.21333537909697	2.57466890861579	4.67140778836784	0.000155671248204192	0.00198337103199808	0.677728300692555
STEAP1	-1.14542064666057	3.50111525178671	-4.67049981326409	0.000155995524559259	0.00198611850662739	0.675665798655221
SERPINE1	-2.34051809764347	3.85074060259113	-4.66438570869777	0.000158196999129642	0.00200994281524214	0.661776564256289
FICD	-1.47197849098957	2.40351984700457	-4.66195828016849	0.0001590797240304	0.00201556104951338	0.656261862279287
AGXT	1.18600706176888	2.42526206326794	4.66068087950751	0.000159546245166255	0.00201867404870218	0.65335974009496
CDKN1A	-2.01884781040471	5.81447901303052	-4.65436594154384	0.000161872945712831	0.00204386952104123	0.639011984788172
NDRG2	2.04040360822129	2.2866923445521	4.65289338047102	0.000162420419031075	0.00204795346285871	0.635666069404694
ARID5A	1.00637012638159	3.32004827816996	4.64991381083612	0.000163533908437502	0.00205915320107634	0.628895731811832
ZNF446	-1.94018664864341	2.52612614815406	-4.64119668523335	0.000166836109782463	0.00208819044157047	0.609086420169172
SLPI	-1.39180496665765	4.76122383166073	-4.64058858602332	0.000167068969452963	0.00208819044157047	0.607704441067708
ABCF3	1.08062629153433	4.18313236866687	4.64016052291134	0.00016723308493052	0.00208847164739392	0.606731608171932
PPP1R14A	1.05787270132797	2.52999331720168	4.6270968087232	0.000172320780906853	0.00214322505940136	0.577039512451963
AIF1	1.38257019654187	2.1417131518141	4.6181122713035	0.000175910401470504	0.00218341471153104	0.556615561674433
ZNRD2-DT	-1.17697472682035	2.60751141938953	-4.60585806892946	0.000180928568684547	0.00222455751261572	0.528754737016053
FNDC3B	-1.12758071819646	3.6480076202323	-4.60489615202937	0.000181328552203301	0.00222554345312591	0.526567550217236
LRG1	-1.24966624391964	7.12469737295713	-4.60469396456689	0.000181412739243355	0.00222554345312591	0.526107816918167
SUCNR1	1.05377637427733	2.05700378187651	4.60408000032759	0.00018166862456144	0.00222617122175389	0.524711779021431
PLA2G4C	1.03066291136059	3.0963534433629	4.60310476485746	0.000182075829093584	0.00222966670014602	0.522494255330464
LBP	-1.2857496632383	6.36863140133045	-4.59867624369199	0.000183936572774414	0.00224643444224088	0.512424168834038
NDUFAF4	-1.03021503590685	4.07223604388415	-4.59202800855467	0.000186766128494818	0.00227491347586326	0.497305534067862
HGF	1.20836289934168	2.58799348470956	4.58922436189864	0.000187972537789344	0.00228656148263645	0.490929419443263
UGP2	1.0969149781221	5.21621537387379	4.58578382800735	0.000189463766812469	0.00230011025805602	0.483104569800031
CSF3	-1.08110042267326	5.21656917409739	-4.5849356949097	0.00018983320580355	0.00230277072433785	0.481175597602769
CD300A	1.02461802537092	1.44472224039385	4.58374679302784	0.000190352306233902	0.00230408351366588	0.478471554960307
ZNF593	-1.34819216636885	4.33091859332388	-4.58009786391836	0.000191954481717006	0.00231956628501785	0.470172166908582
UGT2A1	1.04055870499721	1.42379600804495	4.57452660229456	0.000194427041279308	0.00234324956869452	0.457499766569821
SERPINB1	-1.1620633429872	3.38881685895271	-4.5726874366142	0.000195250318706775	0.0023500734541909	0.453316209020744
ELK3	-1.02615493257712	3.09101384211572	-4.57218265239572	0.000195476893810536	0.00235125266416975	0.452167958141972
SELENOS	-1.25349887101552	5.16377392710058	-4.57007923905151	0.000196423885172279	0.00235798942390333	0.44738317325258
TP53TG1	1.33320476948846	3.27119777724004	4.56415402197644	0.000199116506457574	0.00238249154945277	0.433904017833433
OXER1	1.53521539332421	4.32069963900945	4.55823235877462	0.000201844768137965	0.00240568963224669	0.420432020698391
DCAF11	1.09766380698013	4.60497252788841	4.55693887836261	0.00020244571457099	0.00240790292576241	0.417489185122872
CARD10	-1.21432820545593	3.87980995793958	-4.55675147176778	0.000202532932762834	0.00240790292576241	0.417062807268945
LRRC59	-1.05735047917878	4.78347936412646	-4.55669917709344	0.000202557277242389	0.00240790292576241	0.41694382895268
NUDT9	-1.29520615631015	2.76340116594473	-4.55565596410562	0.000203043537004793	0.00241211500133764	0.414570346557824
LDOC1	1.08258662750139	2.02476004571781	4.55467986201948	0.000203499582797636	0.00241439511504814	0.412349527456652
GLIS1	-1.09792842560967	2.58964589182709	-4.54781441663949	0.000206736556747332	0.00244486705498802	0.396728647295597
MT1L	-1.29026841138943	4.36307531771586	-4.54693185694618	0.000207156427621961	0.0024482488469375	0.394720482931962
LST1	1.27739623588484	3.30560679290248	4.54324973882367	0.000208917477627853	0.00246746656554911	0.386342035822833
F11	1.09799552111817	3.09604748437138	4.54252624777441	0.000209265275375536	0.00246997871510066	0.384695735074755
CD163	1.81443554796592	4.25420012012131	4.54167028211468	0.000209677511636008	0.00247324770660718	0.382747972658344
NKG7	1.76352552376787	3.30590418918924	4.5413171216172	0.000209847833910376	0.00247366083003444	0.381944345642557
ARHGEF6	1.26189471012988	2.26758390337287	4.54036882683678	0.000210305869105128	0.00247746276085635	0.379786458445257
SLCO1B3	1.09225766791043	2.56890271662741	4.53523293475499	0.000212804148742299	0.00249723892904714	0.368099136276832
TFAP2E	1.44252443038808	4.23841158000053	4.53400661803783	0.000213405091033771	0.00250268459228379	0.365308418050481
CD164	-1.20185944372057	4.00625653097914	-4.53095363186377	0.000214908624463282	0.00251870152632191	0.358360613425968
ASNS	-1.19375749723082	0.801969676845717	-4.52642103538529	0.000217160584414272	0.00254183544484387	0.348045208510461
CSNK1G2-AS1	-1.05296000074839	5.35029850537282	-4.52502055928658	0.000217861198222806	0.00254840453429786	0.344857874226563
TPSAB1	1.4914002930674	1.62451141333065	4.51926036383929	0.000220766916004318	0.00257533825355876	0.331747830107985
IFI44L	1.10553313061175	1.43346008818723	4.51658684093728	0.000222128829913018	0.002586739743503	0.325662722803086
FSIP2-AS2	-1.20993900739229	3.0236785236447	-4.51069966472136	0.000225157776828777	0.00261203022446734	0.312262605662047
ILVBL	1.32619288497138	2.47807258373391	4.50955731251476	0.000225750327714336	0.00261558507072319	0.309662353365956
ABCB4	1.07135335301023	6.10143228366869	4.50500344013495	0.00022812815571642	0.00264146109624022	0.299296445327134
C11orf68	1.09266275906805	2.54899486656589	4.50385856591016	0.000228729923348061	0.00264675265099532	0.296690320745563
SPX	-1.41601659035329	0.845555374467171	-4.50090495370582	0.000230289805405338	0.0026580735556981	0.289966771654045
CCDC86	-1.13434117041113	4.03317520311468	-4.49962813771036	0.000230967445311925	0.0026642131246927	0.287060198220453
SLC26A1	1.05686340213974	1.20297037240132	4.49885290183965	0.000231379864733833	0.00266728755796259	0.285295417991727
GLRX2	-1.02851879196356	1.93950770242338	-4.4971823764571	0.000232271098754115	0.00267587429018367	0.281492523053394
BAG3	-1.35167842304907	2.46563665223918	-4.48906102293307	0.000236653484821641	0.00271438874717319	0.263003786943467
ATF6	2.08260745550067	2.85529937197582	4.48813213016792	0.000237160014540623	0.00271849313219198	0.260889030928485
SLC19A1	1.04875284427773	1.46032488921347	4.48681217782752	0.000237881672915235	0.00272335042323684	0.257883945648985
EDNRB	1.17910165186088	1.23506614660721	4.4859909337381	0.000238331789742871	0.00272410298745419	0.256014234743555
LBH	1.21306903140018	1.65442908968419	4.48596980614704	0.000238343380923483	0.00272410298745419	0.255966133797617
EBLN2	-1.48273892283979	2.70162114860912	-4.48451855057347	0.000239140942540222	0.00272922213012664	0.252662057828472
QKI	1.22437882401596	3.11306464526213	4.47670188394958	0.000243483255098563	0.00277325170016795	0.234865210823682
CDH5	1.48924194091986	2.57559063087198	4.47322725581338	0.000245438930608037	0.00279064674645942	0.226953908290129
SH3BGRL3	-1.35536552860481	3.79389522230931	-4.46918086225539	0.000247736399388099	0.00281152364370739	0.217740517899497
NOP16	-1.76184360835895	3.68996880892015	-4.45918977928893	0.000253502483434368	0.00286274608068595	0.194990337540713
F2	1.55251179121214	5.15109011791067	4.45868577434372	0.000253796916081841	0.00286430186217549	0.193842653976303
CENPB	-1.48591477995276	6.24038490197767	-4.45599813044053	0.000255372832130724	0.00287321937836679	0.187722483427363
TENT5A	-1.43506505695466	5.17202543241381	-4.45408708043967	0.000256499386404569	0.00288411948440021	0.183370671187629
AKAP1	1.22641587538343	4.71586048531792	4.45260492935041	0.000257376555984613	0.00289168956308725	0.179995505089198
NPTX2	-1.12815296767757	3.37952002172352	-4.45198396535485	0.000257744954532749	0.00289168956308725	0.178581431874488
HFE	1.11702502370471	2.43831021816222	4.4510566190935	0.000258296110180896	0.00289541862810381	0.176469648102959
SERPINA5	1.64988472331767	7.00005646301904	4.44399688654905	0.000262531108126248	0.00293569189594629	0.160392608775793
KDM7A-DT	-1.04264644716625	2.21362906393643	-4.43570453281883	0.000267595025960059	0.00298501516755812	0.141507716050863
PLGRKT	1.03829348189951	3.14550406092895	4.42751855581927	0.00027269055452265	0.00302799116459809	0.122864276489925
SDC1	1.03687886420775	5.72507279995371	4.42738801417743	0.00027277260012542	0.00302799116459809	0.122566963715434
KLHDC9	1.19472081193281	2.26956054680986	4.42636233380948	0.000273418107892652	0.00303331508895714	0.120230937296261
RDH12	-1.29085428883807	2.46573595852486	-4.41936194650367	0.000277865073502435	0.00307891341748183	0.104286987626434
AREG	-1.05891586270728	0.578657405748482	-4.41848994838237	0.00027842408743891	0.00308137824917169	0.102300905903877
GSTA4	1.6913217199317	4.38432598985831	4.40923816294886	0.000284425402179365	0.00313708376868421	0.0812283900338873
PITX2	1.37708307895052	3.51841615899784	4.40633538319869	0.000286335066436804	0.00315365302389403	0.0746166548002849
RHOB	-1.24439476486803	2.54740335443468	-4.40413067360544	0.000287794114868877	0.00316590842487826	0.0695948837600273
HLA-DQB1	1.71547262033263	1.93285337064987	4.39790874599403	0.000291952226583384	0.00320393911081873	0.0554226943593914
SFT2D2	-1.15205555682636	2.98599068077817	-4.39640401493603	0.000292966892548021	0.00320929520458686	0.0519952017657923
CIDEC	-1.15447266619637	2.64711026533138	-4.39609562318833	0.000293175284576716	0.00320965492689586	0.0512927416719577
AGXT2	1.09451910945116	2.38220563329242	4.39098083271433	0.000296653397276836	0.00324578938504631	0.039642084878591
AKR7A2	1.10804519641989	3.61582778462291	4.38839826397898	0.000298425331289463	0.00326127336040959	0.0337593483605163
NEK8	-4.87783259934436	2.91103551896496	-4.38613317283086	0.000299988212020385	0.00327020067827057	0.0285997473345052
CATSPER2P1	-1.37047401974364	5.3073798217453	-4.38408899415935	0.000301405741328522	0.00327816845253383	0.023943331259761
DDX21	-1.15050191916953	3.40760136265042	-4.38049913851571	0.000303911459476688	0.00329916280314304	0.0157659735643367
ATP1A1	-1.26212642407916	4.97497196141142	-4.3791403748771	0.000304865339168278	0.00330400296147814	0.0126708178659651
LTBP1	1.06603595463878	1.47095730612396	4.36814796291682	0.000312693915248027	0.00338082959933747	-0.0123693502663667
PARP14	-1.00367089408754	5.91691977790659	-4.366118335646	0.000314161358763288	0.00339468801552553	-0.0169927960901122
SLC25A20	1.34359241822112	3.55541067582181	4.35919776013902	0.000319217333422933	0.00343713221847555	-0.0327578187113007
NFIL3	-1.15881677928366	1.38881040408508	-4.35501316282919	0.000322314134403452	0.00346435586084557	-0.0422903686415763
LGALS12	1.24115790827533	2.47282659318855	4.35158351369845	0.000324874772888396	0.00348982695224356	-0.0501031694450251
FBXO7	1.09255061176436	3.01135235007988	4.35064256112079	0.00032558087762203	0.00349535830038965	-0.0522466798267693
FAM151A	1.85637584216623	2.65966651975494	4.33942610007467	0.000334117767437901	0.0035702367867137	-0.0777981074300458
LRRC61	-1.13713790380318	5.23147127516944	-4.33625352848781	0.000336573037875199	0.00358820137032835	-0.0850253328962953
CYP4A11	1.78987459349623	4.42369859084273	4.32559632149011	0.000344954398723726	0.00366036057566215	-0.109302779967443
GPAT4	-1.25731696932129	3.26074501625343	-4.32491955979562	0.000345493673941353	0.00366395640410079	-0.110844460072522
CEBPA	1.52022449845832	5.60623865032277	4.32214721691437	0.000347711672919508	0.00368534058897818	-0.117159918874533
PRSS8	1.17614128363011	1.58369696752081	4.32096431146768	0.000348662404663072	0.00368716449952004	-0.119854599552703
SLAIN2	-1.10169009378862	4.58004750144686	-4.32092947187478	0.000348690445751253	0.00368716449952004	-0.119933964753138
UAP1	-1.21107849007254	3.24389815275494	-4.31870553514017	0.000350485111312927	0.00369972245388814	-0.125000126065734
GSTP1	1.50892999420609	3.34752749195472	4.31771552177772	0.000351287014918117	0.00370391031934714	-0.127255387769527
CYP51A1-AS1	-1.13291282664008	1.64553138185477	-4.3172875606161	0.000351634231368796	0.00370543438162288	-0.128230287428091
DHRS4	1.02666291129635	6.3541023895109	4.3161384959951	0.000352568207095153	0.00371313625018472	-0.13084786543109
LINC00433	-1.0226112006524	3.66268065222526	-4.29167352179974	0.000373056573798519	0.00388416477150247	-0.186578121468268
PTPRT-AS1	1.1250659450539	3.62373875396929	4.28952121362691	0.000374915350935118	0.00389476264809692	-0.191480856981991
ABCD3	2.21174268464828	3.75319379230651	4.28926229534359	0.000375139584493719	0.00389476264809692	-0.192070644195032
TMEM135	1.17037376742312	1.72281421558148	4.28202267900165	0.0003814642618678	0.00394921353325537	-0.208561515626617
PRAF2	-1.68666635763135	5.39152659476236	-4.27569022290842	0.000387084244050069	0.00398700052346358	-0.222985697073752
PGAM2	1.88191125053704	1.70559941394198	4.27546411528037	0.000387286443445268	0.00398700052346358	-0.223500723423137
SH2B3	1.00328141132265	2.37644065561042	4.26792262592153	0.000394091666325774	0.00404600772515944	-0.24067843356805
DISC1	-1.22416954251513	4.33434600422906	-4.26661535827333	0.000395283468691251	0.00405553740633117	-0.243656026962817
MAT2A	-1.0213004390696	1.56348431713733	-4.26563289778739	0.000396181535753681	0.0040579198981426	-0.245893789486162
PLK2	-1.21058419435892	1.83776688541004	-4.26122781372368	0.000400233493776506	0.0040925441648299	-0.255927193655657
MTHFD1	1.08639102201382	4.66881022560186	4.25996358282454	0.00040140405092467	0.0041022192638657	-0.258806681838937
HIPK2	-1.14890262349409	3.06257856356696	-4.25908947236527	0.000402215404430009	0.00410821465876752	-0.26079759901923
NUS1	-1.14820370924635	2.10637733471831	-4.25779008360131	0.000403424549377256	0.00411596598005825	-0.263757136860537
SGCE	1.21203727715252	1.45081868800355	4.25449099818558	0.000406510941838093	0.00413821801204112	-0.271271182501222
CX3CL1	1.04055000519464	2.31673296135654	4.2505416408568	0.00041023689415404	0.00415993407421981	-0.280266144028097
MLPH	-1.11891178498673	4.60203992391089	-4.24805299494576	0.000412602363684455	0.00417697066181777	-0.285934135170252
RSPH3	-1.05361110573468	1.41985309451295	-4.2441832091002	0.000416307857905614	0.00420982110956213	-0.294747585604366
VSNL1	1.32402758761074	2.99832218032126	4.24125410099764	0.000419134819734493	0.00423467869660219	-0.301418519875148
MKNK2	-1.49101927103277	2.4785191175397	-4.23921495946567	0.000421114225867626	0.0042443392456107	-0.306062525796015
ZNF621	-1.68139410418806	4.38030551132706	-4.23727956643916	0.000423001605821356	0.00425866649737437	-0.310470202745816
AMACR	1.40532789219227	3.06825716635228	4.23259567014798	0.000427604536161434	0.00429074272358839	-0.321137136550069
PXN	1.05975849146723	4.58353739194225	4.23081612457151	0.000429366475674343	0.00430142864370083	-0.325189731064575
SLC25A18	-1.52317633770225	4.98947987517576	-4.222351314073	0.000437847866989707	0.00437202214755478	-0.34446619982079
CD248	1.25760218129937	2.54789258088797	4.22024372801327	0.00043998560748834	0.00439096990267976	-0.349265531392887
CHADL	1.15766338335058	1.36169039009806	4.2196864796543	0.00044055257810041	0.00439422956105281	-0.350534469318729
ANKRD29	1.00629820258754	1.60905478009997	4.21187119529926	0.000448581924409121	0.00445126324339922	-0.368330529378857
RGL1	1.50004322800947	3.03429548357826	4.21061442806572	0.000449886755879628	0.00445573107136904	-0.371192202368973
COPS4	1.07598352812752	2.5324127158626	4.20681718603335	0.000453852410520409	0.00448771423555686	-0.37983840473587
ADRA2B	-1.14648272334615	3.03481666657692	-4.19456420438771	0.000466889655248192	0.00458932449833478	-0.407736346399567
ADAMTS15	1.00824330724561	7.27479922908541	4.18969699444247	0.000472172090923716	0.00462880554335566	-0.418817382589282
DPP3	-1.01238496577513	4.21654197190967	-4.18917854930028	0.000472738287060131	0.00463187250928209	-0.419997684804364
MAP1LC3B	-1.18210936118018	3.48808530551793	-4.1849378820123	0.000477395183965298	0.0046625086263021	-0.429651871206432
LGMN	1.4205377128995	2.03895005480645	4.18117795365898	0.000481562634309371	0.00469318211251505	-0.438211318679887
SLC9B2	-1.30036549609187	2.09446911732271	-4.17599047892532	0.000487372330687207	0.00473465904460904	-0.450020084325527
SULT1B1	-1.08108337325116	1.21236726791101	-4.17079740451543	0.000493258715334474	0.00478085534656236	-0.46184102190086
CCT2	-1.52235816964706	5.90590138694158	-4.17069549800317	0.000493374937596541	0.00478085534656236	-0.462072984673449
HAGH	1.57415897872642	5.06689225353619	4.16887765587659	0.0004954527694174	0.00479027293856623	-0.46621077479355
RNF152	-1.63247366740335	3.57493801373683	-4.16318021767047	0.000502022086479583	0.0048486369820952	-0.479178857633563
CC2D1B	-1.05900727009942	2.33718010254945	-4.16034520548493	0.000505323413669636	0.00487023087618448	-0.485631422221958
STARD10	1.07449578347932	6.56590183431148	4.15640809160602	0.000509944258325935	0.00490442444764496	-0.494592085733434
LINC00315	-1.1892459302425	5.28706612675895	-4.1561489763195	0.00051024985399717	0.00490478342830193	-0.495181805456321
PSMD1	-1.11200250705971	4.96278023078442	-4.15555680120491	0.000510948943612358	0.00490892250975551	-0.496529528983308
PP12613	1.17617521389074	3.3654319187072	4.15462934568424	0.000512045777237806	0.00491565950900876	-0.498640295690656
MAN1C1	1.06971061719145	2.57406003047811	4.15450931647189	0.000512187899396253	0.00491565950900876	-0.498913464853869
SLC29A1	1.49000385728425	2.0109464215744	4.1465626093434	0.00052168581756426	0.00499632362625844	-0.516998230808641
HADH	1.30023397177863	5.61807537958342	4.14016835333051	0.000529456278777347	0.00505485595033224	-0.531548831885328
RFTN1	1.20926037230076	2.11667384000231	4.137713289228	0.000532470462032936	0.00507303671565824	-0.537135226614365
MID1IP1	-1.15869135015918	2.21842912845162	-4.13459185080201	0.000536327626473214	0.00510712395563009	-0.544237694945396
CD48	1.21133106136621	2.02536725136761	4.13144516767666	0.000540244328224795	0.00512307419757984	-0.551397336473427
ART1	-2.73515736561156	5.72762593184218	-4.13100783569683	0.000540790942766384	0.00512559917397501	-0.552392375450082
RCC1	-1.92410599108655	1.67917812237698	-4.12684428144208	0.000546022738818911	0.005151740587617	-0.561865229390511
DNM3OS	1.27523160103256	1.5748017633531	4.12622804519216	0.000546801379495537	0.00515318021717366	-0.563267239097383
RBM3	1.04438739735297	1.89447654757924	4.12346454344508	0.000550306885483054	0.00518354497026619	-0.569554396452658
HES1	1.09050441046517	3.59111187493589	4.11899514307407	0.000556024044852952	0.00522394019118527	-0.579722124332001
C1orf162	1.32405569843	2.29540952728182	4.11835811709127	0.000556843745373805	0.00522627012149347	-0.581171288352052
LRIG1	-1.08551435612403	3.35607057338039	-4.11700177624814	0.000558593067641541	0.00523462688656601	-0.584256774570304
NPR2	1.03996076324211	2.24855770065679	4.11619053216656	0.000559641988729891	0.00523997082776299	-0.586102215581963
LIPA	1.49188448259032	5.57534214317215	4.11611748597098	0.000559736532659909	0.00523997082776299	-0.586268382173727
HGD	-2.36145415808883	2.40385705154651	-4.10972535095368	0.000568072156215661	0.00529901185310761	-0.600808684539015
IFITM1	1.07163455633814	6.99815279291647	4.10483959907378	0.000574527131396565	0.00534558755385415	-0.611921544571434
SPAG16	1.03697507263124	2.05035838584691	4.10305244594204	0.000576906595047841	0.00536499658049831	-0.615986317000127
DLG3-AS1	-1.37606025938603	4.50566409082374	-4.10262355787413	0.00057747909505162	0.00536612448547547	-0.616961782085153
ID2	-1.10464240236661	6.19564946959671	-4.10227955243937	0.000577938700885703	0.00536640592599964	-0.61774418547187
F8	1.38864623417912	3.29657744620792	4.08653294859886	0.00059937366155584	0.00552614657298307	-0.653554011027317
NAT8	1.75674002423832	5.43096586637473	4.08406149263296	0.000602809442686321	0.00554663565205536	-0.659173668585696
VMO1	1.18026998408846	1.90055681157199	4.08070141003153	0.000607512224692234	0.00558148040404428	-0.666813568436767
LOC101929552	-1.41017283052717	5.72850361262014	-4.07535415623854	0.000615072099865234	0.00562268160091804	-0.678970928672976
NAT9	-1.10133262110059	5.23632200010064	-4.07473395854302	0.00061595499870986	0.0056279386513805	-0.680380926179236
CYP2E1	1.08955456084399	8.21029486789136	4.07312789110096	0.000618247258470993	0.00564324244963813	-0.684032199335809
SMARCA2	1.20309103457144	2.47628889020155	4.06999158349528	0.000622748197113663	0.00567865600390479	-0.691162088516285
HBBP1	2.03883921058665	2.53929125896845	4.06772513183995	0.000626021196591387	0.00570281292340823	-0.696314276541847
SRSF8	1.13782298062243	1.8181289304006	4.06436342176141	0.000630907595780301	0.00572166843931113	-0.70395589927639
ANXA2	-1.06317922308373	5.19060103240473	-4.04797408358557	0.000655282339281436	0.00589883161451625	-0.741204915589662
SLC8A3	1.40675414566792	4.66153360806168	4.04660452447041	0.000657361347517823	0.00590724855449875	-0.744317116881404
C5orf15	1.13690676696164	3.91686248830488	4.04650692741059	0.000657509752688561	0.00590724855449875	-0.744538894650435
RAB34	1.35826678340217	2.91879219909933	4.04520576857135	0.00065949148711432	0.00592214285801135	-0.747495587531388
SOX12	1.07936934342038	2.1728086174532	4.03756565984795	0.000671248894974823	0.00601001153125597	-0.764855226013891
PSMD14	-1.21507512989957	1.65635235966844	-4.03390990230435	0.000676948683452064	0.00605215294843721	-0.773160881528535
ABCG2	1.14611255970728	3.87837419903444	4.03267960490653	0.000678877736820881	0.00606346930253844	-0.77595591518127
KRTAP1-1	-1.03664559101088	1.4660138606928	-4.01572695995891	0.000706025233877545	0.00627833626020582	-0.814462902597739
SAA2	-1.42560138747724	6.88315850211883	-4.0072881243703	0.000719940822668217	0.00637872200444902	-0.833626486539302
SEMA6A	1.34349751353349	1.86785617760986	4.00718945609145	0.000720105136858435	0.00637872200444902	-0.833850531105016
SMC1B	1.06978543005408	3.00512295044539	4.00281580789082	0.000727426430544663	0.00642800262428616	-0.843781253896183
NTF3	1.09769280330526	2.03354890049267	4.00227691303469	0.000728333648544582	0.00643077557977336	-0.845004796576533
LINC01628	1.12058191647283	2.49055812374296	3.97953045314029	0.000767675512233131	0.00672306397502102	-0.89663712960118
CYP1A2	1.38028336948065	3.69549434250142	3.97925114605155	0.000768171560674885	0.00672306397502102	-0.897270971870069
REEP6	1.55873183506105	3.7819658275913	3.97417484483152	0.000777243037827938	0.00679028787023228	-0.908790125839102
PTHLH	-1.11558642510106	4.3634321540077	-3.9738967889376	0.000777743009624428	0.00679058044172083	-0.909421052842788
FURIN	-1.61474863214876	6.55447152420357	-3.97323435588065	0.000778935423636089	0.00679450207554323	-0.910924140741636
FLYWCH2	1.28938142161601	1.613382277976	3.97131092715734	0.000782408051256291	0.0068085513570294	-0.915288351492972
RAB5IF	-1.34217816692156	6.45483781596492	-3.97103535899929	0.000782906836391325	0.00680965066115252	-0.915913592946907
CRYM	1.08974939845204	3.6369700965303	3.96622440047001	0.00079166612463152	0.0068564811732061	-0.926828624129858
IKBIP	-1.08180242577564	2.37478850488535	-3.95462699504052	0.000813185769443245	0.00701296010506172	-0.953135603767773
HOXA11	-1.04498231980428	5.19757648311713	-3.94993126218943	0.000822064150101702	0.00706619598322023	-0.963785101572894
GPAA1	1.12233162338211	2.01037738029794	3.93974134287639	0.000841664716331467	0.00720419288796265	-0.98689070682498
MYL12A	-1.26092307016452	2.40907008398901	-3.93777224398661	0.000845505749089041	0.0072303000985009	-0.991354955935532
KRT7	1.03082683937395	1.62549935864163	3.93472325239314	0.000851487814593129	0.00726785794314014	-0.99826704944309
LOC101927513	1.03875142585634	3.49659852456105	3.93373024271146	0.000853445182385684	0.00728116578140806	-1.00051809648109
TMEM259	1.18341004416989	1.82657609567275	3.93252815479785	0.000855820681076917	0.00729802682468716	-1.00324302524018
KLC4	1.01033781282325	4.58399243996431	3.92833058312944	0.000864167535956354	0.00735548187145718	-1.0127575463977
LINC-PINT	-1.36618742332862	2.12582370930458	-3.92738987621384	0.000866049238645733	0.00736121721532308	-1.0148896796022
CTSS	1.39409563607826	3.82358351388165	3.92550005816971	0.000869841816501772	0.00738658519791077	-1.01917283674476
APOA5	1.58688272388913	6.38309863218225	3.92392149053914	0.00087302245686929	0.00741015300786501	-1.02275040187264
PALMD	1.12077122364883	1.84210655812387	3.91940103049701	0.000882195002400556	0.00748106272211937	-1.03299446297624
FHL2	-1.58440159255555	3.87102551624036	-3.91741744235862	0.000886250217074496	0.0075119152468195	-1.03748919296698
SCP2	1.38681345451023	3.04975769764956	3.91721994886908	0.000886654985649865	0.0075119152468195	-1.03793669216658
NAGK	1.06309653547385	3.00739127740104	3.91227063025586	0.000896859174974866	0.00757729958228534	-1.04915054635107
NXF5	-1.05967962956143	1.99864380624939	-3.91068867393054	0.000900145383433599	0.00759804157216828	-1.05273452731562
ABLIM3	-1.06008032549622	2.7976833788525	-3.90914678475805	0.000903359913361314	0.00762165634332483	-1.05622758628834
SLC36A4	-1.20498920658849	2.47850088415682	-3.9035868815124	0.000915046533372646	0.00770248424017131	-1.06882199348081
GMFG	1.4896315371412	3.30273393086614	3.90231278954539	0.000917745763691321	0.00771809834294776	-1.07170782052839
SDSL	-1.14710849145816	6.38264891989349	-3.89795169722665	0.000927045188645518	0.00778198676951607	-1.08158494847162
VAMP2	-1.21157297213397	3.96108672024394	-3.89732932976635	0.000928379937553435	0.00778369905631091	-1.08299440580518
F13B	1.17888225260956	3.25508541919382	3.89645018871813	0.000930268635830879	0.00778759224766298	-1.08498532862462
KCNK1	-1.05224869230562	1.61827182916959	-3.89405105256473	0.000935442316811703	0.00782373827917125	-1.09041821508872
CD81	1.02893268470848	5.67081595525696	3.89226394962913	0.000939314790646405	0.00784535966988955	-1.09446490084086
SNRNP70	-1.15585096993672	5.55898049198051	-3.8903421075293	0.000943497061706021	0.00787373453684384	-1.09881645722779
RNASEH1	-1.20972896570863	3.90721685019015	-3.88654754999159	0.00095180926580631	0.00793159927380891	-1.10740762849091
RPL7A	-1.40304510047161	6.793040767503	-3.88612237981512	0.000952745160977553	0.00793578122011508	-1.10837018791519
LCAT	1.24575222992373	6.63852931962552	3.8824381057054	0.000960893573613116	0.00797954443765676	-1.11671066188678
RASIP1	1.02823100418961	3.31877455065309	3.87008601899162	0.000988722345108887	0.00817955232381257	-1.14466674976653
SLCO1B1	1.68860963985677	2.65666067653308	3.86672150901511	0.000996440609425314	0.00823406755824898	-1.1522797447036
WFDC2	-1.86310755682114	2.70972424551666	-3.86567736399064	0.000998848082308683	0.00824839181971529	-1.15464220997398
SARDH	1.13330445029568	5.73638703008803	3.85905186371918	0.00101425999951173	0.00833425418924624	-1.16963119340641
RFFL	-1.19460198496101	1.38569559732349	-3.85864843644422	0.00101520604453015	0.00833828037382965	-1.17054377480222
INVS	-1.66821021860424	1.36544073207994	-3.85745106038822	0.00101801909272028	0.00835387929632173	-1.17325225779746
AAMP	1.0744054049378	1.61920838137241	3.85443055540507	0.00102514983092405	0.00839399349895408	-1.1800842365997
PITPNM1	-1.16796616935221	2.34632758955803	-3.85330127000417	0.00102782857571825	0.00840264602192347	-1.182638363176
HYAL1	1.28631640801156	3.07008969175613	3.853187771676	0.00102809818689727	0.00840264602192347	-1.18289505951616
LYVE1	1.56680903820428	2.56320074653358	3.84613256120005	0.00104499654412029	0.00851032152167092	-1.19884984197613
EBI3	1.13465850564449	1.9916538604693	3.84314654482503	0.00105223154411648	0.00855780663749181	-1.20560139180022
ESPNL	1.17021083963412	1.29965314512458	3.84264647783666	0.00105344805175663	0.00856389094275968	-1.20673200773838
NPM1	-1.37867999427985	2.62146370300626	-3.84204134104691	0.00105492203380147	0.00857206201955216	-1.20810015461088
POLR2H	-1.07474355773516	4.282614930849	-3.84056303125	0.00105853151484517	0.00859375296887845	-1.2114423356854
CASC22	1.11110309524988	4.03708275988715	3.83584225299644	0.00107014039917593	0.00864576973845937	-1.22211405303749
HNRNPA0	1.16896637268579	2.30761242003679	3.83442662905774	0.00107364619728524	0.00866643418320797	-1.22531386888795
SURF4	-1.34086541223923	5.36436417843057	-3.82460639482096	0.00109828270442369	0.00883021226252345	-1.24750697321297
UPF3B	-1.2433427873588	2.09320365795505	-3.82165497940676	0.00110579640845345	0.00887501129752166	-1.25417555671952
POLR2J4	1.63600751302675	3.27267303806602	3.82081349691136	0.00110794800545502	0.00888837796565782	-1.25607672449044
SLCO2B1	1.49158581393634	5.60149838066699	3.81956099418603	0.00111115826062795	0.00891022213993895	-1.25890641264444
SRD5A1	1.0619492614516	3.43569881380622	3.80560184236945	0.00114756885741269	0.00911821009129777	-1.29043505293814
HSP90B1	-1.29402308324681	5.96280326348045	-3.80420987716383	0.00115126404172217	0.0091396267802025	-1.29357815445391
LINC02861	-1.63146420269082	3.36458781759513	-3.80304514872638	0.00115436508192873	0.00915629361948066	-1.29620802952362
ETFA	1.09236719288255	6.61461610407027	3.79582712251224	0.00117376884848431	0.00925390612316248	-1.312503398474
SUCLG1	1.32587549288937	4.74481029957077	3.79564461807563	0.00117426364413592	0.00925390612316248	-1.31291536477211
JOSD2	-1.00820808891107	2.55788727451446	-3.78690265808335	0.00119820877647771	0.00941825067082629	-1.33264535802181
RNASE3	1.33135859783238	4.17027269358961	3.77704873628931	0.00122578195941322	0.00960607439517873	-1.35487738523976
KHK	1.14956200580016	6.26980264879009	3.77192285985891	0.0012403735308769	0.00966655978901211	-1.36643895148966
ANXA1	1.16005258907768	2.01567692052706	3.76631412949079	0.00125653740363204	0.00977400510236485	-1.37908703753638
AAMDC	1.03303307403838	3.7133231596632	3.75638570520242	0.00128566493697896	0.00994401803785622	-1.40146965699274
A1BG	1.07045016407237	3.25169973516947	3.75623187374996	0.00128612147622046	0.00994401803785622	-1.40181638637746
ALPG	1.54192961608001	3.8021707367984	3.75564628328589	0.00128786085844852	0.00994556072149153	-1.40313626264143
ZFP69B	1.28319138410996	4.15806705689093	3.75490858227025	0.0012900553810405	0.009956134458237	-1.40479894138281
PTGES3	-1.03051110685693	3.79115198651589	-3.73650080178013	0.00134603365867141	0.0103065633540358	-1.44627182673241
SORBS2	1.02100809807472	4.22588288315977	3.73571905161091	0.00134846362024164	0.0103154645894887	-1.4480324360684
TNPO1	-1.28375559348994	2.46399242501664	-3.73429430345808	0.00135290345598908	0.0103450999104343	-1.45124102110645
OTUD6B-AS1	1.04060113613319	2.46729962466488	3.73093351656185	0.00136343398535687	0.0104082102523088	-1.45880889408137
TAX1BP1	-1.01245868014426	4.90614194621679	-3.72548567680273	0.00138067705600433	0.0105234065395756	-1.47107419602394
KCNK17	1.0784991593325	1.204875676575	3.72543873278185	0.00138082657596904	0.0105234065395756	-1.47117987404422
MPHOSPH6	-1.04953937363074	1.68145050558386	-3.72247996448595	0.00139028294957134	0.0105748415651581	-1.47784008662554
HSD17B7	-1.21995158522695	3.25129890852505	-3.71524517400145	0.0014136772191642	0.0107201412683447	-1.49412217296576
MAT2B	1.02838366874393	2.6737077461244	3.71330646206361	0.00142001227112226	0.010759255844562	-1.49848444729973
C1S	1.57242609224034	5.15440158548266	3.71019387308094	0.0014302421045196	0.010823309766942	-1.50548729390396
HAO2	1.20384165227319	6.7451916411906	3.709602951643	0.001432192466727	0.0108291045778204	-1.50681667073408
MAF1	1.0575577377753	3.14163937075717	3.70904200167562	0.00143404634739747	0.0108386396731988	-1.50807859047124
HSPA1B	-1.82186389407331	3.07078748373723	-3.70796269783463	0.00143762003121173	0.0108391482937881	-1.51050651953421
YME1L1	-1.41108127578733	2.92760184319973	-3.70389816979054	0.00145115753418047	0.0109085101530126	-1.51964879130689
AIG1	1.04372202722738	6.40616660219218	3.70326048022767	0.00145329289504211	0.0109085101530126	-1.52108298900449
UQCRH	-1.24569986383609	6.65384067168015	-3.70177955906783	0.00145826392118006	0.0109223430032507	-1.52441350570206
RNF130	1.07721914926642	5.77403513470196	3.7004967361723	0.00146258361522684	0.0109457291187852	-1.52729833543606
RGN	1.16050957450622	3.54195941905077	3.69825005506013	0.00147017953448706	0.0109978913135794	-1.53235031235896
N4BP1	1.24247723086281	1.42092662130446	3.69601966676765	0.00147775905809998	0.0110419339157616	-1.53736515919714
NOP58	-1.10837080245641	2.78252478100376	-3.69582507352661	0.0014784221785989	0.0110419339157616	-1.53780266290257
ATOH8	-1.13861793003827	4.5131716269937	-3.68924744833479	0.00150101128676859	0.0111875211398248	-1.55258890826922
CTSB	1.49519774468784	4.38062572942227	3.68215544606194	0.00152575030502042	0.0113349422294548	-1.56852658009127
ALDOC	1.1215552750615	5.80262649232746	3.67483145532631	0.00155172273475914	0.0115091873264103	-1.5849802169023
CLTRN	1.59176992527213	4.287219469325	3.67382777994747	0.00155531594720353	0.0115311603660674	-1.58723458393344
IGSF11	-1.22971613321121	1.45198770274042	-3.67345643893397	0.00155664745664934	0.0115363540534738	-1.58806863094807
IKBKG	-1.25503932202634	4.3433033316409	-3.67110453545547	0.00156510689543411	0.0115887641728691	-1.59335077003585
LINC01467	-1.16998121565666	6.78230048380264	-3.66692201793318	0.00158026344774197	0.0116640922951419	-1.60274286290077
MVK	1.17396084018874	2.33218047117534	3.66441618074786	0.00158941362961569	0.0117079973369314	-1.60836899340374
CAV2	1.03718264851077	2.91209242435621	3.66302900101172	0.0015945015303537	0.0117407456622862	-1.61148321929458
MRPS5	-1.0023497207156	5.09076192314958	-3.66046454284158	0.00160394997275025	0.0117913218141507	-1.61723990688746
CERS2	1.16176425759522	4.5577026529829	3.6551458168335	0.00162372332166105	0.011891918654545	-1.62917714180326
COPZ2	1.27599618821325	4.13426541736323	3.65161080479389	0.00163699873416998	0.0119725511872093	-1.63710937545015
HSPA1A	-1.34316219068962	5.7656552071284	-3.65152684243521	0.0016373153503404	0.0119725511872093	-1.63729776274811
EGLN1	-1.03588730265482	2.47141164715016	-3.63783816317013	0.00168975349370036	0.0122448526061528	-1.66800098006702
IFI27L2	1.17015221770718	2.79900002727994	3.63512617437331	0.00170033811563822	0.0123020505612242	-1.67408143737727
CCZ1B	-1.20154986354972	2.52492782182484	-3.63071663825615	0.00171768835609424	0.0123785952757079	-1.68396616634622
HSP90AA1	-1.24810764522344	5.28987366734611	-3.62992869574522	0.00172080707982832	0.0123864235592524	-1.68573224606821
LINC01093	1.89063924227935	3.84450127733013	3.62490171760574	0.0017408364917856	0.0125010658206269	-1.69699798377921
ID1	-1.17040688781885	2.60772495940045	-3.61534055495685	0.00177957051028228	0.0127242423306574	-1.71841719710302
GCH1	-1.15111070456704	2.44338675682037	-3.61205112281257	0.00179309274023091	0.0127959073261677	-1.72578387121513
COL4A1	1.56815577749688	2.36124085299487	3.60677074918973	0.00181501215666791	0.0129271006078533	-1.73760664247677
ARHGEF26	-1.07038092556919	2.05167623783678	-3.60225611261454	0.00183396289470017	0.0130519048671869	-1.74771235623211
INHBE	1.12158882327824	3.58262989898825	3.59500100693579	0.00186482770872078	0.0132201027524397	-1.76394741734062
COX7A1	1.41974854865206	2.90278951785501	3.5933739993422	0.00187181954051087	0.0132428802597337	-1.76758738770139
PSMG3	-1.01136776026615	3.58589270509978	-3.59314808725397	0.00187279241198002	0.0132428802597337	-1.768092777377
NOS2	1.07217827899169	2.99182218690298	3.58910361431344	0.0018902944109228	0.0133385768872642	-1.77713966945992
STAB2	1.0637832841771	1.61822626381087	3.58709807724944	0.00189903300691517	0.0133700958500231	-1.78162503560563
TCAP	2.15906405537331	2.86244593559521	3.58707154594123	0.00189914887723623	0.0133700958500231	-1.7816843694093
ADH1C	1.58444568199642	5.94256874860004	3.55942797023734	0.00202375178944598	0.0140532509491671	-1.84345895634033
FBP1	1.04757623223686	7.33036404204519	3.55351631253758	0.00205142862615853	0.0142015409208847	-1.85665730676272
KLHL3	1.13300169238569	2.45435047429776	3.54491391144592	0.00209237159126676	0.0144576076353477	-1.87585507183639
FUCA1	1.11593852853853	1.9513678720574	3.54387920201058	0.00209735029663555	0.0144865339907018	-1.87816356854339
ZAN	-1.84883587394329	1.94672962098137	-3.54205514937073	0.00210615557088053	0.0145363693100826	-1.8822327996801
ZC3H12A	-1.13584953440941	3.15878195858427	-3.53300266605726	0.00215039744145512	0.0147430686373809	-1.90242136308952
ALDH16A1	-1.07093493504375	4.32065478849117	-3.53122301993996	0.00215920228727132	0.0147908188153546	-1.90638901568938
NUDT8	1.14184464281893	4.73412300355829	3.52715338929495	0.00217947077947674	0.0149006389234785	-1.91546053508037
EXOC6	-1.4855273079199	1.49094782137674	-3.51755058950726	0.00222804370461697	0.0151545100638066	-1.93685720900502
GARS1	-1.38208189191351	4.30051440340798	-3.50938653966066	0.00227017762091186	0.0153610871366142	-1.95503837810063
RORC	1.08832479511705	3.52793552132302	3.50677324122532	0.00228382987212588	0.0154078455911725	-1.96085623136473
ACAA2	1.59507686708454	5.27799628735004	3.50481034077041	0.00229413754938722	0.0154659722770821	-1.96522552426562
LOC284379	1.10536368770604	5.53953299737796	3.5023947885353	0.00230688517372509	0.0155118726117013	-1.97060166788312
QPCTL	1.00123047402035	1.47485806031274	3.49973376067077	0.00232100908268147	0.015587183718661	-1.9765232236683
INSR	-1.08938141319035	3.70939199203581	-3.49953284819234	0.0023220789176007	0.015587183718661	-1.97697027239021
TRAPPC4	-1.10002681800863	4.8845179768953	-3.49875522785182	0.00232622423585226	0.0156074707170961	-1.97870049660244
GBP2	-1.190260425217	1.83860355351021	-3.49556169720953	0.00234332484100124	0.0156947180458138	-1.98580530357305
LY6E	1.44180246395689	6.63345267799285	3.49005806077884	0.00237308670303661	0.0158231743951927	-1.99804619406023
MICU1	1.36621620001976	4.70917070064692	3.48056907361507	0.00242527707303146	0.0161241239004488	-2.01914111656974
CELF5	1.23449352387972	3.284381906793	3.47589187942559	0.00245141648484237	0.0162615440728573	-2.02953427630044
CPM	-1.18256691816182	4.61075791493852	-3.47345410824493	0.00246515024000914	0.0163298339993069	-2.03494999278796
HEATR3	-1.30292315825289	0.845524873181542	-3.46177431035312	0.00253200934012497	0.0167121757276191	-2.06088578720373
SRGN	1.40121427378493	4.10268475980235	3.45296175337866	0.00258363392324999	0.0169190515270242	-2.08044152766847
NETO2	-1.02072604205494	1.4023768254188	-3.4479295765257	0.00261357595634661	0.01703377797693	-2.09160317919927
ALPK2	1.51161097888723	3.13632317402887	3.42176644164993	0.00277483650340591	0.0178446485373796	-2.14957316586395
JPH4	1.00260640410605	3.45634662102586	3.39952556143784	0.00291958326031988	0.0185923861889336	-2.19876962056645
ETNK2	1.07857237320067	4.29591143033033	3.39894900346966	0.00292343257361662	0.0186104170415852	-2.20004392031645
CD24	-1.51446698429903	2.35853280806728	-3.39260165444612	0.0029661407256669	0.0188219446102185	-2.21406922540888
GPSM3	1.22868637889956	2.76133122440333	3.38321526886796	0.00303042223424516	0.0191159812142776	-2.23479779902367
ASB9	1.02851437287423	1.45676585977705	3.3824859334571	0.00303547388076843	0.0191365072936891	-2.23640784034297
GPS1	1.07291000755409	3.28787264639271	3.37886261701975	0.00306069311444586	0.0192496223637474	-2.24440519080123
ZNF292	1.07323439776193	5.61290053191948	3.37827747916896	0.00306478507104417	0.0192640235345763	-2.24569650031728
RDH11	1.00945847119674	4.04871448128736	3.36215586008821	0.00317966188426619	0.0198544256250133	-2.28125221988954
FAM131C	-1.07055144749076	3.65055295129288	-3.35937642036447	0.00319988966327023	0.0199262883901804	-2.28737781389655
HOTAIR	-1.54020968886745	3.84321447442595	-3.35381846840946	0.00324071775040613	0.0201462232678257	-2.2996230592694
IER5	-1.11714365195652	2.57567396752509	-3.34882996551579	0.00327779749349366	0.0203352465468424	-2.31060924567476
CYP2C8	1.22897042117358	8.18023236151723	3.3468508987544	0.0032926229575598	0.0203977453949816	-2.31496657358982
FAT3	1.18771628257486	2.06078657510136	3.34659222624784	0.00329456556097909	0.0203977453949816	-2.31553604560855
RGS16	1.33353224900086	1.89570134530567	3.34239066398896	0.00332627665618493	0.0205315044243852	-2.32478425371628
KDM8	1.37928623385169	4.84417160462642	3.33828354408227	0.00335756407936891	0.0206757642516341	-2.33382164922458
IGF1	1.47097991743445	5.13891596327113	3.32633328168155	0.00345024903767704	0.0211255536355825	-2.36010063107164
AKAP8L	-1.34457946762597	3.22082404934737	-3.32492251575984	0.00346135487321799	0.0211722820833203	-2.36320130086799
UBA52	-1.5296819333731	4.15569302971003	-3.31751763896094	0.00352022433535265	0.0214105993091326	-2.37947045055814
SCD	1.79394569427952	3.76621553002565	3.31349721599666	0.00355259667481495	0.0215644505330816	-2.38829959438015
ITLN1	1.15595782861652	1.37720992811655	3.30678837640144	0.00360726631016677	0.0218166225434268	-2.40302627039692
NEB	-1.0525800545911	1.15396402087268	-3.29995062736367	0.00366383374267639	0.0220856816080951	-2.41802758373297
LPIN1	-1.19218044513785	3.78833846198763	-3.27944045119028	0.00383876817689374	0.0229190740325139	-2.46297359058981
TIE1	1.24747143334187	2.65388407190729	3.26828964910019	0.00393727634202453	0.0233642399744351	-2.4873767158661
HACD3	1.12140308648746	3.79935157743334	3.26275656520173	0.00398706972108989	0.0235466686967098	-2.4994769738463
MOCOS	-1.01256961524313	3.51418776994824	-3.2473328585943	0.00412914196031187	0.0242353458941836	-2.53317610799728
IL12A-AS1	1.19082051326585	6.17979298491345	3.24693885387369	0.00413283528339707	0.0242466543248123	-2.53403636577633
CCL16	1.0370619670081	4.98658114505069	3.24585444805673	0.00414301696059854	0.0242700349537402	-2.53640386864932
GPX2	-1.25047593818256	4.57665232208613	-3.22468854168788	0.00434672350538558	0.0251729952008123	-2.58256775210305
MUC13	-1.16317477560667	0.996338486871689	-3.22443867611183	0.00434918572754502	0.025179278865328	-2.58311219299036
MGP	1.46986269240164	3.42276095211042	3.21424371962912	0.00445081765722511	0.0256055063647095	-2.6053156971227
SLC47A1	1.09302793941592	5.31045572964975	3.20716171559174	0.00452277691077488	0.025929736675979	-2.62072721326496
HERC6	1.36407006423552	3.4192464235728	3.20353918896505	0.0045600222548398	0.0260778501361389	-2.62860644543791
ATP6AP1	-1.02422172127261	5.3394298402369	-3.20207188514941	0.00457519343191177	0.0261400817236384	-2.63179716548309
HADHB	1.3320201815791	3.68990779357073	3.20172748085679	0.00457876152265414	0.026152166886626	-2.63254602478437
CIAO2B	-1.03860176108849	4.94318216766413	-3.19892084277704	0.00460794011806327	0.0262779067930601	-2.63864776398972
BAIAP2L1	-1.00900001541722	3.04400225205095	-3.19862482336655	0.00461102816626162	0.0262873177311385	-2.63929122741696
F7	1.10168098166244	6.46301324548558	3.19552187392339	0.00464351950932704	0.0264231145935345	-2.64603508793316
HOOK1	-1.08479864431913	3.28459109911403	-3.19295210644933	0.00467059669085694	0.0265228628213205	-2.65161864449099
PEX11B	1.05074736971153	1.80529863437832	3.19289465926806	0.00467120375674955	0.0265228628213205	-2.65174344937937
OSGIN1	1.27851026303167	5.36635705984084	3.18521529512373	0.00475305044873228	0.0268706428081388	-2.66842082774731
SUPT6H	-1.00193430124037	3.52249238437668	-3.15570699579622	0.00508074610789888	0.0282860173845053	-2.73238899433984
COQ10B	-2.2679130623053	2.57794487366495	-3.14691528873723	0.00518256145185688	0.028730373263887	-2.75141163780479
MYLK4	1.02049592746522	2.410807498024	3.10258083892568	0.00572698039092818	0.031144075695223	-2.84707812055898
MYH11	1.08178366153838	1.53780397106156	3.09877260211087	0.00577625421619361	0.0313933578581058	-2.85527499246946
CROT	1.28005931595339	2.3236009882087	3.09587352483491	0.00581404030730092	0.0315424625929919	-2.86151274915945
ESPN	1.22435732703343	2.88808138340523	3.09493202844526	0.00582636314530208	0.0315999398948555	-2.86353808920251
VPS16	-1.73059184328943	3.33256299275438	-3.0884481147272	0.0059119193268053	0.0319410017987513	-2.87748066666469
CCNB1IP1	1.15606853386963	3.31396104342338	3.08380573873661	0.00597392373485525	0.0321970130120405	-2.88745732217402
HCG20	-1.17331139581447	1.87369190698517	-3.06264456157149	0.00626463744101521	0.0333844144816378	-2.93286936603177
ETNPPL	1.35442427312709	5.52671315742305	3.06262292893101	0.00626494153511454	0.0333844144816378	-2.93291573546802
CYP3A4	1.70635317663221	3.28252309177232	3.0445556531948	0.006523974595748	0.0343542129994415	-2.97160350870921
LOC100507389	1.39137414795995	5.777225450899	3.03812166473259	0.00661870070128268	0.0347629143698797	-2.98536158649714
TUBB2A	1.04912242622781	3.49634507437206	3.02136040698304	0.00687176693911317	0.0357023344551878	-3.0211550338001
EIF4A2	1.10398903098719	3.34909136440911	3.01285624237627	0.00700371981700939	0.036202716826232	-3.03928881040302
CPE	-1.20970136230976	0.695465498874306	-3.0100769768219	0.00704737242509312	0.0363769367724386	-3.04521120823032
RNF24	-1.06189793605774	1.17024083621302	-3.00685739947165	0.00709826969544922	0.036567389360918	-3.05206943528492
GTF2E2	-1.07462043363715	3.13408199073557	-2.99912373452582	0.00722198477342618	0.0370273549109789	-3.06853265213944
LINC01554	-1.58391805726856	3.99395964910049	-2.99274378597351	0.00732561058932663	0.0374117705040946	-3.082102612229
EPHB4	-1.07652491032079	3.69529042444061	-2.97615393066469	0.00760183719256634	0.0385038696681803	-3.11733954913563
CACYBP	-1.15507310912646	5.85142384101338	-2.97538380783087	0.00761490125402658	0.0385446399854285	-3.11897355416954
SLC8B1	-1.07445022310423	3.92850220576351	-2.97372312360843	0.00764314623675913	0.0386004117948687	-3.12249657554709
ATAD3C	1.22880793419535	2.24662742567884	2.96052175106087	0.00787130007322499	0.0393629593103864	-3.1504764990965
EIF3A	-1.09672207670205	3.10969139804729	-2.95488160833131	0.00797076673863509	0.0397516443760135	-3.16241652806547
OXT	1.22041790587308	4.51679124867314	2.94495155410259	0.00814884057076124	0.0404741244648812	-3.1834174866992
PYROXD2	1.31566225013135	3.06793231726457	2.9422803740556	0.00819739304545388	0.04061597210028	-3.18906220176114
TXNIP	1.21139304441024	5.20996586132643	2.92897548312656	0.00844340937073832	0.0414723810562838	-3.21714911089689
SERTAD1	-1.06076461657408	3.02877294302912	-2.92816051619372	0.00845870756337043	0.0415169262768058	-3.21886795169939
URGCP	-1.16103008327385	1.3939047218248	-2.92626767846824	0.00849434211631898	0.0416136272541961	-3.2228594181128
SLC51A	1.08465766898312	4.78728697739947	2.90181866292569	0.00896780625997372	0.0432950625432003	-3.27432634029037
ECT2	-1.04173912872103	1.73014459230265	-2.8879516141845	0.00924752210173124	0.0443526879816244	-3.30344288350775
CFHR4	1.04446569746157	4.52139488722574	2.87923904202591	0.00942753432634468	0.0450035535479268	-3.32170857172945
OR5V1	1.19792156965916	3.47178584463324	2.8702235392389	0.00961734674711263	0.045776116487826	-3.34058633602901
SAA4	-2.08047273408433	5.60067941644979	-2.86107211619087	0.00981377050445313	0.046519358603297	-3.35972456535255
C1R	1.11997268547252	6.52969298707306	2.85023995326516	0.0100512456523289	0.0473626093457549	-3.38234597679156
LOC105372321	1.18224034077876	2.46122043287721	2.84721893340394	0.0101184527168694	0.0476056796249418	-3.38864876353021
B4GALT5	-1.1797624454626	3.17111496631334	-2.84284463507217	0.0102165295816425	0.0479806859340275	-3.397770107136
