# Supplementary material for: Identification of necroptosis genes and characterization of immune infiltration in non-alcoholic steatohepatitis
Source: Hereditas. 2024 Oct 1;161:32. doi: 10.1186/s41065-024-00309-z (PMC11443769; doi:10.1186/s41065-024-00309-z)
Supplement: Supplementary file 4 — Additional file 4: Table S4. Go analysis results. [file 41065_2024_309_MOESM4_ESM.xlsx]

## Sheet: BP
ID	Description	GeneRatio	BgRatio	pvalue	p.adjust	qvalue	geneID	Count
GO:0010803	regulation of tumor necrosis factor-mediated signaling pathway	3/12	62/18866	7.2803e-06	0.00314974	0.00177481	CASP1/PYCARD/SHARPIN	3
GO:0043122	regulation of I-kappaB kinase/NF-kappaB signaling	4/12	252/18866	1.41433e-05	0.00314974	0.00177481	CASP1/PYCARD/TNFSF10/SHARPIN	4
GO:0051607	defense response to virus	4/12	258/18866	1.5516e-05	0.00314974	0.00177481	IFNA17/IL33/PYCARD/IRF9	4
GO:0007249	I-kappaB kinase/NF-kappaB signaling	4/12	286/18866	2.32596e-05	0.00354127	0.00199543	CASP1/PYCARD/TNFSF10/SHARPIN	4
GO:0009615	response to virus	4/12	349/18866	5.06669e-05	0.0055341	0.00311834	IFNA17/IL33/PYCARD/IRF9	4
GO:0008637	apoptotic mitochondrial changes	3/12	125/18866	5.98005e-05	0.0055341	0.00311834	PYCARD/TNFSF10/CAMK2A	3
GO:0045862	positive regulation of proteolysis	4/12	370/18866	6.36104e-05	0.0055341	0.00311834	IL33/CASP1/PYCARD/TNFSF10	4
GO:0043280	positive regulation of cysteine-type endopeptidase activity involved in apoptotic process	3/12	134/18866	7.35523e-05	0.00559917	0.003155	CASP1/PYCARD/TNFSF10	3
GO:2001056	positive regulation of cysteine-type endopeptidase activity	3/12	151/18866	0.000104875	0.00663146	0.00373668	CASP1/PYCARD/TNFSF10	3
GO:0050727	regulation of inflammatory response	4/12	425/18866	0.000108891	0.00663146	0.00373668	IL33/CASP1/PYCARD/SHARPIN	4
GO:0090200	positive regulation of release of cytochrome c from mitochondria	2/12	28/18866	0.000138911	0.00751891	0.00423674	PYCARD/TNFSF10	2
GO:0033209	tumor necrosis factor-mediated signaling pathway	3/12	173/18866	0.000156876	0.00751891	0.00423674	CASP1/PYCARD/SHARPIN	3
GO:0010950	positive regulation of endopeptidase activity	3/12	181/18866	0.000179285	0.00751891	0.00423674	CASP1/PYCARD/TNFSF10	3
GO:0071346	cellular response to interferon-gamma	3/12	182/18866	0.000182224	0.00751891	0.00423674	CASP1/CAMK2A/IRF9	3
GO:0001959	regulation of cytokine-mediated signaling pathway	3/12	183/18866	0.000185195	0.00751891	0.00423674	CASP1/PYCARD/SHARPIN	3
GO:0043123	positive regulation of I-kappaB kinase/NF-kappaB signaling	3/12	188/18866	0.000200521	0.00763234	0.00430065	CASP1/TNFSF10/SHARPIN	3
GO:0060759	regulation of response to cytokine stimulus	3/12	196/18866	0.000226721	0.00794155	0.00447489	CASP1/PYCARD/SHARPIN	3
GO:0010952	positive regulation of peptidase activity	3/12	201/18866	0.000244174	0.00794155	0.00447489	CASP1/PYCARD/TNFSF10	3
GO:0034341	response to interferon-gamma	3/12	202/18866	0.000247766	0.00794155	0.00447489	CASP1/CAMK2A/IRF9	3
GO:0043281	regulation of cysteine-type endopeptidase activity involved in apoptotic process	3/12	215/18866	0.000297624	0.00906265	0.0051066	CASP1/PYCARD/TNFSF10	3
GO:0097191	extrinsic apoptotic signaling pathway	3/12	230/18866	0.000362738	0.0105194	0.00592745	IL33/PYCARD/TNFSF10	3
GO:2000116	regulation of cysteine-type endopeptidase activity	3/12	239/18866	0.000405895	0.0112359	0.00633118	CASP1/PYCARD/TNFSF10	3
GO:0090199	regulation of release of cytochrome c from mitochondria	2/12	49/18866	0.000428973	0.0113585	0.00640024	PYCARD/TNFSF10	2
GO:2001238	positive regulation of extrinsic apoptotic signaling pathway	2/12	52/18866	0.000483177	0.0122274	0.00688989	PYCARD/TNFSF10	2
GO:0032731	positive regulation of interleukin-1 beta production	2/12	53/18866	0.000501948	0.0122274	0.00688989	CASP1/PYCARD	2
GO:0001836	release of cytochrome c from mitochondria	2/12	60/18866	0.000643144	0.0145065	0.00817407	PYCARD/TNFSF10	2
GO:0032732	positive regulation of interleukin-1 production	2/12	60/18866	0.000643144	0.0145065	0.00817407	CASP1/PYCARD	2
GO:0071356	cellular response to tumor necrosis factor	3/12	297/18866	0.000764719	0.0166326	0.00937212	CASP1/PYCARD/SHARPIN	3
GO:0018105	peptidyl-serine phosphorylation	3/12	310/18866	0.000865906	0.0180753	0.0101851	IFNA17/CAMK2A/HSP90AA1	3
GO:0070661	leukocyte proliferation	3/12	313/18866	0.000890411	0.0180753	0.0101851	IFNA17/IL33/PYCARD	3
GO:0034612	response to tumor necrosis factor	3/12	320/18866	0.000949303	0.0186492	0.0105084	CASP1/PYCARD/SHARPIN	3
GO:0018209	peptidyl-serine modification	3/12	333/18866	0.00106516	0.0202713	0.0114224	IFNA17/CAMK2A/HSP90AA1	3
GO:1900034	regulation of cellular response to heat	2/12	79/18866	0.00111202	0.0205217	0.0115635	CAMK2A/HSP90AA1	2
GO:0006919	activation of cysteine-type endopeptidase activity involved in apoptotic process	2/12	86/18866	0.00131593	0.0235706	0.0132815	PYCARD/TNFSF10	2
GO:0032755	positive regulation of interleukin-6 production	2/12	88/18866	0.00137724	0.023964	0.0135032	IL33/PYCARD	2
GO:0060333	interferon-gamma-mediated signaling pathway	2/12	91/18866	0.00147174	0.024897	0.0140289	CAMK2A/IRF9	2
GO:0060337	type I interferon signaling pathway	2/12	95/18866	0.00160245	0.0250229	0.0140999	IFNA17/IRF9	2
GO:0071357	cellular response to type I interferon	2/12	95/18866	0.00160245	0.0250229	0.0140999	IFNA17/IRF9	2
GO:0097194	execution phase of apoptosis	2/12	95/18866	0.00160245	0.0250229	0.0140999	CASP1/SHARPIN	2
GO:0032651	regulation of interleukin-1 beta production	2/12	97/18866	0.00166982	0.025423	0.0143253	CASP1/PYCARD	2
GO:0034340	response to type I interferon	2/12	99/18866	0.00173853	0.0258235	0.014551	IFNA17/IRF9	2
GO:0032649	regulation of interferon-gamma production	2/12	104/18866	0.00191612	0.0277838	0.0156555	IL33/PYCARD	2
GO:0032611	interleukin-1 beta production	2/12	106/18866	0.00198949	0.0281767	0.0158769	CASP1/PYCARD	2
GO:0033138	positive regulation of peptidyl-serine phosphorylation	2/12	109/18866	0.00210202	0.0290938	0.0163937	IFNA17/HSP90AA1	2
GO:0032652	regulation of interleukin-1 production	2/12	111/18866	0.00217869	0.0294849	0.0166141	CASP1/PYCARD	2
GO:0052548	regulation of endopeptidase activity	3/12	434/18866	0.00227856	0.0301661	0.0169979	CASP1/PYCARD/TNFSF10	3
GO:0032609	interferon-gamma production	2/12	115/18866	0.00233597	0.0302683	0.0170555	IL33/PYCARD	2
GO:0001819	positive regulation of cytokine production	3/12	447/18866	0.00247836	0.0310529	0.0174976	IL33/CASP1/PYCARD	3
GO:0010822	positive regulation of mitochondrion organization	2/12	119/18866	0.00249851	0.0310529	0.0174976	PYCARD/TNFSF10	2
GO:0032612	interleukin-1 production	2/12	121/18866	0.00258173	0.0314455	0.0177188	CASP1/PYCARD	2
GO:0034605	cellular response to heat	2/12	125/18866	0.00275209	0.0326705	0.0184091	CAMK2A/HSP90AA1	2
GO:0052547	regulation of peptidase activity	3/12	466/18866	0.0027896	0.0326705	0.0184091	CASP1/PYCARD/TNFSF10	3
GO:0032273	positive regulation of protein polymerization	2/12	137/18866	0.0032942	0.0378522	0.0213289	PYCARD/HSP90AA1	2
GO:0007006	mitochondrial membrane organization	2/12	142/18866	0.00353371	0.0398524	0.0224559	CAMK2A/HSP90AA1	2
GO:0033135	regulation of peptidyl-serine phosphorylation	2/12	145/18866	0.00368123	0.0407613	0.0229681	IFNA17/HSP90AA1	2
GO:1903364	positive regulation of cellular protein catabolic process	2/12	149/18866	0.00388237	0.0422208	0.0237905	IL33/HSP90AA1	2
GO:0032675	regulation of interleukin-6 production	2/12	159/18866	0.00440727	0.0462763	0.0260757	IL33/PYCARD	2
GO:0051092	positive regulation of NF-kappaB transcription factor activity	2/12	159/18866	0.00440727	0.0462763	0.0260757	PYCARD/CAMK2A	2
GO:2001236	regulation of extrinsic apoptotic signaling pathway	2/12	162/18866	0.00457084	0.0471804	0.0265851	PYCARD/TNFSF10	2
GO:0009408	response to heat	2/12	166/18866	0.00479329	0.0486519	0.0274143	CAMK2A/HSP90AA1	2
GO:0002819	regulation of adaptive immune response	2/12	168/18866	0.00490637	0.0489833	0.027601	IL33/PYCARD	2
GO:0032635	interleukin-6 production	2/12	170/18866	0.00502069	0.0493162	0.0277886	IL33/PYCARD	2
GO:0050714	positive regulation of protein secretion	2/12	172/18866	0.00513625	0.0496504	0.0279769	IL33/GLUL	2
GO:2001235	positive regulation of apoptotic signaling pathway	2/12	183/18866	0.00579371	0.0551308	0.031065	PYCARD/TNFSF10	2
GO:0010821	regulation of mitochondrion organization	2/12	191/18866	0.00629498	0.0566479	0.0319198	PYCARD/TNFSF10	2
GO:0044351	macropinocytosis	1/12	10/18866	0.00634398	0.0566479	0.0319198	PYCARD	1
GO:0140042	lipid droplet formation	1/12	10/18866	0.00634398	0.0566479	0.0319198	PLA2G4C	1
GO:0002793	positive regulation of peptide secretion	2/12	193/18866	0.00642332	0.0566479	0.0319198	IL33/GLUL	2
GO:0050728	negative regulation of inflammatory response	2/12	196/18866	0.00661807	0.0566479	0.0319198	PYCARD/SHARPIN	2
GO:0008611	ether lipid biosynthetic process	1/12	11/18866	0.00697635	0.0566479	0.0319198	PLA2G4C	1
GO:0032754	positive regulation of interleukin-5 production	1/12	11/18866	0.00697635	0.0566479	0.0319198	IL33	1
GO:0046504	glycerol ether biosynthetic process	1/12	11/18866	0.00697635	0.0566479	0.0319198	PLA2G4C	1
GO:0051024	positive regulation of immunoglobulin secretion	1/12	11/18866	0.00697635	0.0566479	0.0319198	IL33	1
GO:0097384	cellular lipid biosynthetic process	1/12	11/18866	0.00697635	0.0566479	0.0319198	PLA2G4C	1
GO:1903265	positive regulation of tumor necrosis factor-mediated signaling pathway	1/12	11/18866	0.00697635	0.0566479	0.0319198	CASP1	1
GO:0071222	cellular response to lipopolysaccharide	2/12	208/18866	0.00742394	0.0586317	0.0330377	CASP1/PYCARD	2
GO:0032736	positive regulation of interleukin-13 production	1/12	12/18866	0.00760834	0.0586317	0.0330377	IL33	1
GO:0061517	macrophage proliferation	1/12	12/18866	0.00760834	0.0586317	0.0330377	IL33	1
GO:1901503	ether biosynthetic process	1/12	12/18866	0.00760834	0.0586317	0.0330377	PLA2G4C	1
GO:0002685	regulation of leukocyte migration	2/12	212/18866	0.00770203	0.0586317	0.0330377	IL33/PYCARD	2
GO:0002638	negative regulation of immunoglobulin production	1/12	13/18866	0.00823997	0.0609136	0.0343234	IL33	1
GO:1902947	regulation of tau-protein kinase activity	1/12	13/18866	0.00823997	0.0609136	0.0343234	HSP90AA1	1
GO:0071219	cellular response to molecule of bacterial origin	2/12	222/18866	0.00841781	0.0609136	0.0343234	CASP1/PYCARD	2
GO:0016485	protein processing	2/12	223/18866	0.00849099	0.0609136	0.0343234	CASP1/PYCARD	2
GO:0045732	positive regulation of protein catabolic process	2/12	225/18866	0.00863822	0.0609136	0.0343234	IL33/HSP90AA1	2
GO:0032688	negative regulation of interferon-beta production	1/12	14/18866	0.00887123	0.0609136	0.0343234	PYCARD	1
GO:0038166	angiotensin-activated signaling pathway	1/12	14/18866	0.00887123	0.0609136	0.0343234	CAMK2A	1
GO:1902570	protein localization to nucleolus	1/12	14/18866	0.00887123	0.0609136	0.0343234	GLUL	1
GO:0006836	neurotransmitter transport	2/12	229/18866	0.00893616	0.0609136	0.0343234	CAMK2A/GLUL	2
GO:0032271	regulation of protein polymerization	2/12	231/18866	0.00908686	0.0609136	0.0343234	PYCARD/HSP90AA1	2
GO:0009266	response to temperature stimulus	2/12	233/18866	0.00923871	0.0609136	0.0343234	CAMK2A/HSP90AA1	2
GO:0001505	regulation of neurotransmitter levels	2/12	235/18866	0.0093917	0.0609136	0.0343234	CAMK2A/GLUL	2
GO:0002281	macrophage activation involved in immune response	1/12	15/18866	0.00950212	0.0609136	0.0343234	IL33	1
GO:0023035	CD40 signaling pathway	1/12	15/18866	0.00950212	0.0609136	0.0343234	SHARPIN	1
GO:0097202	activation of cysteine-type endopeptidase activity	1/12	15/18866	0.00950212	0.0609136	0.0343234	PYCARD	1
GO:0070663	regulation of leukocyte proliferation	2/12	240/18866	0.0097792	0.0617078	0.034771	IL33/PYCARD	2
GO:0002830	positive regulation of type 2 immune response	1/12	16/18866	0.0101326	0.0617078	0.034771	IL33	1
GO:0007567	parturition	1/12	16/18866	0.0101326	0.0617078	0.034771	PLA2G4C	1
GO:0051770	positive regulation of nitric-oxide synthase biosynthetic process	1/12	16/18866	0.0101326	0.0617078	0.034771	IL33	1
GO:0061684	chaperone-mediated autophagy	1/12	16/18866	0.0101326	0.0617078	0.034771	HSP90AA1	1
GO:0071216	cellular response to biotic stimulus	2/12	246/18866	0.0102536	0.061826	0.0348376	CASP1/PYCARD	2
GO:0009084	glutamine family amino acid biosynthetic process	1/12	17/18866	0.0107628	0.0636363	0.0358577	GLUL	1
GO:0043649	dicarboxylic acid catabolic process	1/12	17/18866	0.0107628	0.0636363	0.0358577	GLUL	1
GO:0031334	positive regulation of protein-containing complex assembly	2/12	257/18866	0.0111496	0.0636735	0.0358786	PYCARD/HSP90AA1	2
GO:0032656	regulation of interleukin-13 production	1/12	18/18866	0.0113926	0.0636735	0.0358786	IL33	1
GO:0036149	phosphatidylinositol acyl-chain remodeling	1/12	18/18866	0.0113926	0.0636735	0.0358786	PLA2G4C	1
GO:0051023	regulation of immunoglobulin secretion	1/12	18/18866	0.0113926	0.0636735	0.0358786	IL33	1
GO:0150078	positive regulation of neuroinflammatory response	1/12	18/18866	0.0113926	0.0636735	0.0358786	IL33	1
GO:1903362	regulation of cellular protein catabolic process	2/12	260/18866	0.0113999	0.0636735	0.0358786	IL33/HSP90AA1	2
GO:0010663	positive regulation of striated muscle cell apoptotic process	1/12	19/18866	0.012022	0.0636735	0.0358786	CAMK2A	1
GO:0010666	positive regulation of cardiac muscle cell apoptotic process	1/12	19/18866	0.012022	0.0636735	0.0358786	CAMK2A	1
GO:0032674	regulation of interleukin-5 production	1/12	19/18866	0.012022	0.0636735	0.0358786	IL33	1
GO:0046485	ether lipid metabolic process	1/12	19/18866	0.012022	0.0636735	0.0358786	PLA2G4C	1
GO:0031348	negative regulation of defense response	2/12	269/18866	0.0121657	0.0636735	0.0358786	PYCARD/SHARPIN	2
GO:0051091	positive regulation of DNA-binding transcription factor activity	2/12	270/18866	0.0122521	0.0636735	0.0358786	PYCARD/CAMK2A	2
GO:0006839	mitochondrial transport	2/12	271/18866	0.0123389	0.0636735	0.0358786	CAMK2A/HSP90AA1	2
GO:0002577	regulation of antigen processing and presentation	1/12	20/18866	0.0126511	0.0636735	0.0358786	PYCARD	1
GO:0032634	interleukin-5 production	1/12	20/18866	0.0126511	0.0636735	0.0358786	IL33	1
GO:0033141	positive regulation of peptidyl-serine phosphorylation of STAT protein	1/12	20/18866	0.0126511	0.0636735	0.0358786	IFNA17	1
GO:0051767	nitric-oxide synthase biosynthetic process	1/12	20/18866	0.0126511	0.0636735	0.0358786	IL33	1
GO:0051769	regulation of nitric-oxide synthase biosynthetic process	1/12	20/18866	0.0126511	0.0636735	0.0358786	IL33	1
GO:0006662	glycerol ether metabolic process	1/12	21/18866	0.0132797	0.0646989	0.0364564	PLA2G4C	1
GO:0016540	protein autoprocessing	1/12	21/18866	0.0132797	0.0646989	0.0364564	CASP1	1
GO:0032616	interleukin-13 production	1/12	21/18866	0.0132797	0.0646989	0.0364564	IL33	1
GO:0048305	immunoglobulin secretion	1/12	21/18866	0.0132797	0.0646989	0.0364564	IL33	1
GO:0046651	lymphocyte proliferation	2/12	283/18866	0.013401	0.0647716	0.0364974	IFNA17/PYCARD	2
GO:0032943	mononuclear cell proliferation	2/12	286/18866	0.0136727	0.0655643	0.036944	IFNA17/PYCARD	2
GO:0051131	chaperone-mediated protein complex assembly	1/12	22/18866	0.0139081	0.0661719	0.0372864	HSP90AA1	1
GO:0051604	protein maturation	2/12	293/18866	0.014316	0.066334	0.0373777	CASP1/PYCARD	2
GO:0006541	glutamine metabolic process	1/12	23/18866	0.014536	0.066334	0.0373777	GLUL	1
GO:0006907	pinocytosis	1/12	23/18866	0.014536	0.066334	0.0373777	PYCARD	1
GO:0033139	regulation of peptidyl-serine phosphorylation of STAT protein	1/12	23/18866	0.014536	0.066334	0.0373777	IFNA17	1
GO:0042026	protein refolding	1/12	23/18866	0.014536	0.066334	0.0373777	HSP90AA1	1
GO:0031647	regulation of protein stability	2/12	296/18866	0.0145957	0.066334	0.0373777	PYCARD/HSP90AA1	2
GO:0051258	protein polymerization	2/12	300/18866	0.0149723	0.0675419	0.0380583	PYCARD/HSP90AA1	2
GO:0032753	positive regulation of interleukin-4 production	1/12	24/18866	0.0151636	0.0679017	0.0382611	IL33	1
GO:1904385	cellular response to angiotensin	1/12	25/18866	0.0157908	0.0701942	0.0395528	CAMK2A	1
GO:1903532	positive regulation of secretion by cell	2/12	313/18866	0.0162257	0.0709103	0.0399564	IL33/GLUL	2
GO:0018904	ether metabolic process	1/12	26/18866	0.0164177	0.0709103	0.0399564	PLA2G4C	1
GO:0036152	phosphatidylethanolamine acyl-chain remodeling	1/12	26/18866	0.0164177	0.0709103	0.0399564	PLA2G4C	1
GO:0042104	positive regulation of activated T cell proliferation	1/12	26/18866	0.0164177	0.0709103	0.0399564	PYCARD	1
GO:0002825	regulation of T-helper 1 type immune response	1/12	27/18866	0.0170441	0.0715854	0.0403368	IL33	1
GO:0009065	glutamine family amino acid catabolic process	1/12	27/18866	0.0170441	0.0715854	0.0403368	GLUL	1
GO:0034389	lipid droplet organization	1/12	27/18866	0.0170441	0.0715854	0.0403368	PLA2G4C	1
GO:0042501	serine phosphorylation of STAT protein	1/12	27/18866	0.0170441	0.0715854	0.0403368	IFNA17	1
GO:0071496	cellular response to external stimulus	2/12	326/18866	0.0175232	0.0730934	0.0411865	CASP1/GLUL	2
GO:1990776	response to angiotensin	1/12	28/18866	0.0176703	0.0732054	0.0412496	CAMK2A	1
GO:0001773	myeloid dendritic cell activation	1/12	29/18866	0.018296	0.073494	0.0414122	PYCARD	1
GO:0002230	positive regulation of defense response to virus by host	1/12	29/18866	0.018296	0.073494	0.0414122	PYCARD	1
GO:0036151	phosphatidylcholine acyl-chain remodeling	1/12	29/18866	0.018296	0.073494	0.0414122	PLA2G4C	1
GO:0043032	positive regulation of macrophage activation	1/12	29/18866	0.018296	0.073494	0.0414122	IL33	1
GO:0032496	response to lipopolysaccharide	2/12	334/18866	0.0183433	0.073494	0.0414122	CASP1/PYCARD	2
GO:0051047	positive regulation of secretion	2/12	340/18866	0.0189691	0.0755044	0.0425451	IL33/GLUL	2
GO:0002323	natural killer cell activation involved in immune response	1/12	31/18866	0.0195464	0.0763063	0.0429969	IFNA17	1
GO:0002828	regulation of type 2 immune response	1/12	31/18866	0.0195464	0.0763063	0.0429969	IL33	1
GO:2000406	positive regulation of T cell migration	1/12	31/18866	0.0195464	0.0763063	0.0429969	PYCARD	1
GO:0032673	regulation of interleukin-4 production	1/12	32/18866	0.0201711	0.0765898	0.0431566	IL33	1
GO:0038128	ERBB2 signaling pathway	1/12	32/18866	0.0201711	0.0765898	0.0431566	HSP90AA1	1
GO:0046475	glycerophospholipid catabolic process	1/12	32/18866	0.0201711	0.0765898	0.0431566	PLA2G4C	1
GO:0051968	positive regulation of synaptic transmission, glutamatergic	1/12	32/18866	0.0201711	0.0765898	0.0431566	GLUL	1
GO:0050708	regulation of protein secretion	2/12	352/18866	0.0202479	0.0765898	0.0431566	IL33/GLUL	2
GO:0051222	positive regulation of protein transport	2/12	354/18866	0.0204645	0.0769314	0.0433491	IL33/GLUL	2
GO:0002237	response to molecule of bacterial origin	2/12	356/18866	0.0206821	0.0772219	0.0435128	CASP1/PYCARD	2
GO:0006536	glutamate metabolic process	1/12	33/18866	0.0207954	0.0772219	0.0435128	GLUL	1
GO:0001818	negative regulation of cytokine production	2/12	360/18866	0.0211203	0.0779533	0.0439249	IL33/PYCARD	2
GO:0030262	apoptotic nuclear changes	1/12	35/18866	0.0220429	0.0797898	0.0449598	SHARPIN	1
GO:0032633	interleukin-4 production	1/12	35/18866	0.0220429	0.0797898	0.0449598	IL33	1
GO:1900016	negative regulation of cytokine production involved in inflammatory response	1/12	35/18866	0.0220429	0.0797898	0.0449598	PYCARD	1
GO:1904951	positive regulation of establishment of protein localization	2/12	370/18866	0.0222331	0.0797898	0.0449598	IL33/GLUL	2
GO:0002701	negative regulation of production of molecular mediator of immune response	1/12	36/18866	0.0226661	0.0797898	0.0449598	IL33	1
GO:0018345	protein palmitoylation	1/12	36/18866	0.0226661	0.0797898	0.0449598	GLUL	1
GO:0021955	central nervous system neuron axonogenesis	1/12	36/18866	0.0226661	0.0797898	0.0449598	HSP90AA1	1
GO:0051973	positive regulation of telomerase activity	1/12	36/18866	0.0226661	0.0797898	0.0449598	HSP90AA1	1
GO:0006921	cellular component disassembly involved in execution phase of apoptosis	1/12	37/18866	0.0232889	0.0801332	0.0451533	SHARPIN	1
GO:0002791	regulation of peptide secretion	2/12	381/18866	0.0234853	0.0801332	0.0451533	IL33/GLUL	2
GO:0006909	phagocytosis	2/12	382/18866	0.0236006	0.0801332	0.0451533	PYCARD/HSP90AA1	2
GO:0007223	Wnt signaling pathway, calcium modulating pathway	1/12	38/18866	0.0239114	0.0801332	0.0451533	CAMK2A	1
GO:0010661	positive regulation of muscle cell apoptotic process	1/12	38/18866	0.0239114	0.0801332	0.0451533	CAMK2A	1
GO:0032689	negative regulation of interferon-gamma production	1/12	38/18866	0.0239114	0.0801332	0.0451533	IL33	1
GO:0032733	positive regulation of interleukin-10 production	1/12	38/18866	0.0239114	0.0801332	0.0451533	PYCARD	1
GO:2000403	positive regulation of lymphocyte migration	1/12	38/18866	0.0239114	0.0801332	0.0451533	PYCARD	1
GO:0031349	positive regulation of defense response	2/12	385/18866	0.0239479	0.0801332	0.0451533	IL33/PYCARD	2
GO:0031331	positive regulation of cellular catabolic process	2/12	390/18866	0.0245315	0.0812005	0.0457547	IL33/HSP90AA1	2
GO:0042092	type 2 immune response	1/12	39/18866	0.0245335	0.0812005	0.0457547	IL33	1
GO:0050691	regulation of defense response to virus by host	1/12	40/18866	0.0251552	0.0828083	0.0466606	PYCARD	1
GO:0042176	regulation of protein catabolic process	2/12	397/18866	0.0253585	0.0830285	0.0467847	IL33/HSP90AA1	2
GO:1902042	negative regulation of extrinsic apoptotic signaling pathway via death domain receptors	1/12	41/18866	0.0257766	0.0839463	0.0473019	TNFSF10	1
GO:0001504	neurotransmitter uptake	1/12	42/18866	0.0263976	0.0847429	0.0477508	GLUL	1
GO:0046006	regulation of activated T cell proliferation	1/12	42/18866	0.0263976	0.0847429	0.0477508	PYCARD	1
GO:0002696	positive regulation of leukocyte activation	2/12	406/18866	0.0264387	0.0847429	0.0477508	IL33/PYCARD	2
GO:0002823	negative regulation of adaptive immune response based on somatic recombination of immune receptors built from immunoglobulin superfamily domains	1/12	43/18866	0.0270183	0.0856869	0.0482827	IL33	1
GO:0150077	regulation of neuroinflammatory response	1/12	43/18866	0.0270183	0.0856869	0.0482827	IL33	1
GO:2001233	regulation of apoptotic signaling pathway	2/12	413/18866	0.0272919	0.0856869	0.0482827	PYCARD/TNFSF10	2
GO:0042088	T-helper 1 type immune response	1/12	44/18866	0.0276386	0.0856869	0.0482827	IL33	1
GO:2000404	regulation of T cell migration	1/12	44/18866	0.0276386	0.0856869	0.0482827	PYCARD	1
GO:0002639	positive regulation of immunoglobulin production	1/12	45/18866	0.0282585	0.0856869	0.0482827	IL33	1
GO:0042771	intrinsic apoptotic signaling pathway in response to DNA damage by p53 class mediator	1/12	45/18866	0.0282585	0.0856869	0.0482827	PYCARD	1
GO:0045429	positive regulation of nitric oxide biosynthetic process	1/12	45/18866	0.0282585	0.0856869	0.0482827	HSP90AA1	1
GO:0051204	protein insertion into mitochondrial membrane	1/12	45/18866	0.0282585	0.0856869	0.0482827	HSP90AA1	1
GO:2001222	regulation of neuron migration	1/12	45/18866	0.0282585	0.0856869	0.0482827	CAMK2A	1
GO:0050867	positive regulation of cell activation	2/12	421/18866	0.0282809	0.0856869	0.0482827	IL33/PYCARD	2
GO:0043161	proteasome-mediated ubiquitin-dependent protein catabolic process	2/12	424/18866	0.0286556	0.0857891	0.0483402	IL33/SHARPIN	2
GO:0043330	response to exogenous dsRNA	1/12	46/18866	0.0288781	0.0857891	0.0483402	IFNA17	1
GO:0050798	activated T cell proliferation	1/12	46/18866	0.0288781	0.0857891	0.0483402	PYCARD	1
GO:1904407	positive regulation of nitric oxide metabolic process	1/12	46/18866	0.0288781	0.0857891	0.0483402	HSP90AA1	1
GO:0032480	negative regulation of type I interferon production	1/12	47/18866	0.0294973	0.0863974	0.048683	PYCARD	1
GO:0046677	response to antibiotic	1/12	47/18866	0.0294973	0.0863974	0.048683	HSP90AA1	1
GO:0032102	negative regulation of response to external stimulus	2/12	433/18866	0.0297918	0.0863974	0.048683	PYCARD/SHARPIN	2
GO:0002820	negative regulation of adaptive immune response	1/12	48/18866	0.0301161	0.0863974	0.048683	IL33	1
GO:0009409	response to cold	1/12	48/18866	0.0301161	0.0863974	0.048683	HSP90AA1	1
GO:0032648	regulation of interferon-beta production	1/12	48/18866	0.0301161	0.0863974	0.048683	PYCARD	1
GO:0051972	regulation of telomerase activity	1/12	48/18866	0.0301161	0.0863974	0.048683	HSP90AA1	1
GO:0002686	negative regulation of leukocyte migration	1/12	49/18866	0.0307346	0.0863974	0.048683	IL33	1
GO:0009395	phospholipid catabolic process	1/12	49/18866	0.0307346	0.0863974	0.048683	PLA2G4C	1
GO:0090151	establishment of protein localization to mitochondrial membrane	1/12	49/18866	0.0307346	0.0863974	0.048683	HSP90AA1	1
GO:0001774	microglial cell activation	1/12	50/18866	0.0313527	0.0863974	0.048683	IL33	1
GO:0001961	positive regulation of cytokine-mediated signaling pathway	1/12	50/18866	0.0313527	0.0863974	0.048683	CASP1	1
GO:0002269	leukocyte activation involved in inflammatory response	1/12	50/18866	0.0313527	0.0863974	0.048683	IL33	1
GO:0014009	glial cell proliferation	1/12	50/18866	0.0313527	0.0863974	0.048683	IL33	1
GO:0032608	interferon-beta production	1/12	50/18866	0.0313527	0.0863974	0.048683	PYCARD	1
GO:0032760	positive regulation of tumor necrosis factor production	1/12	50/18866	0.0313527	0.0863974	0.048683	PYCARD	1
GO:0043434	response to peptide hormone	2/12	447/18866	0.0315954	0.0866739	0.0488388	TNFSF10/CAMK2A	2
GO:0043254	regulation of protein-containing complex assembly	2/12	449/18866	0.0318566	0.0868172	0.0489196	PYCARD/HSP90AA1	2
GO:0009896	positive regulation of catabolic process	2/12	454/18866	0.0325135	0.0868172	0.0489196	IL33/HSP90AA1	2
GO:0050804	modulation of chemical synaptic transmission	2/12	454/18866	0.0325135	0.0868172	0.0489196	CAMK2A/GLUL	2
GO:0050999	regulation of nitric-oxide synthase activity	1/12	52/18866	0.0325879	0.0868172	0.0489196	HSP90AA1	1
GO:1903557	positive regulation of tumor necrosis factor superfamily cytokine production	1/12	52/18866	0.0325879	0.0868172	0.0489196	PYCARD	1
GO:0051090	regulation of DNA-binding transcription factor activity	2/12	455/18866	0.0326456	0.0868172	0.0489196	PYCARD/CAMK2A	2
GO:0099177	regulation of trans-synaptic signaling	2/12	455/18866	0.0326456	0.0868172	0.0489196	CAMK2A/GLUL	2
GO:0043124	negative regulation of I-kappaB kinase/NF-kappaB signaling	1/12	53/18866	0.0332049	0.087163	0.0491144	PYCARD	1
GO:0043331	response to dsRNA	1/12	53/18866	0.0332049	0.087163	0.0491144	IFNA17	1
GO:0048168	regulation of neuronal synaptic plasticity	1/12	53/18866	0.0332049	0.087163	0.0491144	CAMK2A	1
GO:0009306	protein secretion	2/12	462/18866	0.033576	0.087277	0.0491786	IL33/GLUL	2
GO:0035592	establishment of protein localization to extracellular region	2/12	463/18866	0.0337097	0.087277	0.0491786	IL33/GLUL	2
GO:0006968	cellular defense response	1/12	54/18866	0.0338216	0.087277	0.0491786	IL33	1
GO:0032757	positive regulation of interleukin-8 production	1/12	54/18866	0.0338216	0.087277	0.0491786	PYCARD	1
GO:0002931	response to ischemia	1/12	55/18866	0.0344379	0.088298	0.049754	CAMK2A	1
GO:0002697	regulation of immune effector process	2/12	470/18866	0.0346523	0.088298	0.049754	IL33/PYCARD	2
GO:0071692	protein localization to extracellular region	2/12	470/18866	0.0346523	0.088298	0.049754	IL33/GLUL	2
GO:0010665	regulation of cardiac muscle cell apoptotic process	1/12	56/18866	0.0350539	0.0889492	0.0501209	CAMK2A	1
GO:0060760	positive regulation of response to cytokine stimulus	1/12	57/18866	0.0356695	0.0898227	0.0506131	CASP1	1
GO:0010662	regulation of striated muscle cell apoptotic process	1/12	58/18866	0.0362847	0.0898227	0.0506131	CAMK2A	1
GO:0019369	arachidonic acid metabolic process	1/12	58/18866	0.0362847	0.0898227	0.0506131	PLA2G4C	1
GO:0031638	zymogen activation	1/12	58/18866	0.0362847	0.0898227	0.0506131	PYCARD	1
GO:0022613	ribonucleoprotein complex biogenesis	2/12	482/18866	0.0362925	0.0898227	0.0506131	GLUL/HSP90AA1	2
GO:0010498	proteasomal protein catabolic process	2/12	483/18866	0.0364305	0.0898227	0.0506131	IL33/SHARPIN	2
GO:0042110	T cell activation	2/12	483/18866	0.0364305	0.0898227	0.0506131	IFNA17/PYCARD	2
GO:0010659	cardiac muscle cell apoptotic process	1/12	59/18866	0.0368996	0.0899453	0.0506821	CAMK2A	1
GO:0043030	regulation of macrophage activation	1/12	59/18866	0.0368996	0.0899453	0.0506821	IL33	1
GO:0043312	neutrophil degranulation	2/12	487/18866	0.0369849	0.0899453	0.0506821	PYCARD/HSP90AA1	2
GO:0002283	neutrophil activation involved in immune response	2/12	490/18866	0.0374029	0.0899453	0.0506821	PYCARD/HSP90AA1	2
GO:0032653	regulation of interleukin-10 production	1/12	60/18866	0.0375141	0.0899453	0.0506821	PYCARD	1
GO:0061900	glial cell activation	1/12	60/18866	0.0375141	0.0899453	0.0506821	IL33	1
GO:1903428	positive regulation of reactive oxygen species biosynthetic process	1/12	60/18866	0.0375141	0.0899453	0.0506821	HSP90AA1	1
GO:0010658	striated muscle cell apoptotic process	1/12	61/18866	0.0381283	0.0907036	0.0511094	CAMK2A	1
GO:1902041	regulation of extrinsic apoptotic signaling pathway via death domain receptors	1/12	61/18866	0.0381283	0.0907036	0.0511094	TNFSF10	1
GO:0032613	interleukin-10 production	1/12	63/18866	0.0393555	0.0932588	0.0525492	PYCARD	1
GO:2000401	regulation of lymphocyte migration	1/12	64/18866	0.0399686	0.0943444	0.053161	PYCARD	1
GO:0032729	positive regulation of interferon-gamma production	1/12	65/18866	0.0405813	0.0950539	0.0535608	PYCARD	1
GO:0051205	protein insertion into membrane	1/12	65/18866	0.0405813	0.0950539	0.0535608	HSP90AA1	1
GO:0032768	regulation of monooxygenase activity	1/12	66/18866	0.0411937	0.0953876	0.0537488	HSP90AA1	1
GO:1901607	alpha-amino acid biosynthetic process	1/12	66/18866	0.0411937	0.0953876	0.0537488	GLUL	1
GO:1902108	regulation of mitochondrial membrane permeability involved in apoptotic process	1/12	66/18866	0.0411937	0.0953876	0.0537488	CAMK2A	1
GO:0072678	T cell migration	1/12	67/18866	0.0418057	0.0960742	0.0541356	PYCARD	1
GO:1900015	regulation of cytokine production involved in inflammatory response	1/12	67/18866	0.0418057	0.0960742	0.0541356	PYCARD	1
GO:0002637	regulation of immunoglobulin production	1/12	68/18866	0.0424173	0.0963886	0.0543128	IL33	1
GO:0045428	regulation of nitric oxide biosynthetic process	1/12	68/18866	0.0424173	0.0963886	0.0543128	HSP90AA1	1
GO:0050766	positive regulation of phagocytosis	1/12	68/18866	0.0424173	0.0963886	0.0543128	PYCARD	1
GO:0007004	telomere maintenance via telomerase	1/12	69/18866	0.0430286	0.0970534	0.0546874	HSP90AA1	1
GO:2000573	positive regulation of DNA biosynthetic process	1/12	69/18866	0.0430286	0.0970534	0.0546874	HSP90AA1	1
GO:0002534	cytokine production involved in inflammatory response	1/12	70/18866	0.0436395	0.0980682	0.0552592	PYCARD	1
GO:0051966	regulation of synaptic transmission, glutamatergic	1/12	73/18866	0.0454702	0.101806	0.0573656	GLUL	1
GO:0032024	positive regulation of insulin secretion	1/12	74/18866	0.0460797	0.102418	0.0577102	GLUL	1
GO:0046503	glycerolipid catabolic process	1/12	74/18866	0.0460797	0.102418	0.0577102	PLA2G4C	1
GO:0009064	glutamine family amino acid metabolic process	1/12	75/18866	0.0466888	0.103395	0.0582605	GLUL	1
GO:0006278	RNA-dependent DNA biosynthetic process	1/12	76/18866	0.0472976	0.104363	0.0588063	HSP90AA1	1
GO:0006342	chromatin silencing	1/12	77/18866	0.047906	0.104569	0.0589224	H2AC18	1
GO:0046902	regulation of mitochondrial membrane permeability	1/12	77/18866	0.047906	0.104569	0.0589224	CAMK2A	1
GO:0150076	neuroinflammatory response	1/12	77/18866	0.047906	0.104569	0.0589224	IL33	1
GO:0050688	regulation of defense response to virus	1/12	78/18866	0.0485141	0.105143	0.0592456	PYCARD	1
GO:0072332	intrinsic apoptotic signaling pathway by p53 class mediator	1/12	78/18866	0.0485141	0.105143	0.0592456	PYCARD	1
GO:0006809	nitric oxide biosynthetic process	1/12	79/18866	0.0491218	0.105707	0.0595638	HSP90AA1	1
GO:0071260	cellular response to mechanical stimulus	1/12	79/18866	0.0491218	0.105707	0.0595638	CASP1	1

## Sheet: CC
ID	Description	GeneRatio	BgRatio	pvalue	p.adjust	qvalue	geneID	Count
GO:0061702	inflammasome complex	2/12	17/19559	4.66897e-05	0.00214772	0.00137612	CASP1/PYCARD	2
GO:0043209	myelin sheath	2/12	47/19559	0.000367338	0.00844878	0.0054134	GLUL/HSP90AA1	2
GO:0005775	vacuolar lumen	2/12	173/19559	0.00484326	0.0559236	0.0358321	PYCARD/HSP90AA1	2
GO:0044292	dendrite terminus	1/12	13/19559	0.007949	0.0559236	0.0358321	HSP90AA1	1
GO:0071682	endocytic vesicle lumen	1/12	20/19559	0.0122052	0.0559236	0.0358321	HSP90AA1	1
GO:0150034	distal axon	2/12	309/19559	0.0147897	0.0559236	0.0358321	GLUL/HSP90AA1	2
GO:0030139	endocytic vesicle	2/12	313/19559	0.0151551	0.0559236	0.0358321	CAMK2A/HSP90AA1	2
GO:0034774	secretory granule lumen	2/12	322/19559	0.0159915	0.0559236	0.0358321	PYCARD/HSP90AA1	2
GO:0060205	cytoplasmic vesicle lumen	2/12	326/19559	0.0163696	0.0559236	0.0358321	PYCARD/HSP90AA1	2
GO:0031983	vesicle lumen	2/12	328/19559	0.0165601	0.0559236	0.0358321	PYCARD/HSP90AA1	2
GO:0014069	postsynaptic density	2/12	337/19559	0.0174294	0.0559236	0.0358321	CAMK2A/SHARPIN	2
GO:0044295	axonal growth cone	1/12	29/19559	0.0176529	0.0559236	0.0358321	HSP90AA1	1
GO:0032279	asymmetric synapse	2/12	343/19559	0.0180196	0.0559236	0.0358321	CAMK2A/SHARPIN	2
GO:0099572	postsynaptic specialization	2/12	361/19559	0.0198415	0.0559236	0.0358321	CAMK2A/SHARPIN	2
GO:0098984	neuron to neuron synapse	2/12	368/19559	0.0205705	0.0559236	0.0358321	CAMK2A/SHARPIN	2
GO:0005720	nuclear heterochromatin	1/12	34/19559	0.0206674	0.0559236	0.0358321	IL33	1
GO:0097386	glial cell projection	1/12	34/19559	0.0206674	0.0559236	0.0358321	GLUL	1
GO:0000792	heterochromatin	1/12	78/19559	0.0468323	0.109553	0.0701941	IL33	1

## Sheet: MF
ID	Description	GeneRatio	BgRatio	pvalue	p.adjust	qvalue	geneID	Count
GO:0005126	cytokine receptor binding	4/12	271/18352	2.09707e-05	0.00139607	0.000446446	IFNA17/IL33/PYCARD/TNFSF10	4
GO:0097153	cysteine-type endopeptidase activity involved in apoptotic process	2/12	15/18352	4.09608e-05	0.00139607	0.000446446	CASP1/PYCARD	2
GO:0008656	cysteine-type endopeptidase activator activity involved in apoptotic process	2/12	17/18352	5.30155e-05	0.00139607	0.000446446	CASP1/PYCARD	2
GO:0016505	peptidase activator activity involved in apoptotic process	2/12	20/18352	7.3985e-05	0.0014612	0.000467274	CASP1/PYCARD	2
GO:0016504	peptidase activator activity	2/12	40/18352	0.000301529	0.00459118	0.0014682	CASP1/PYCARD	2
GO:0043028	cysteine-type endopeptidase regulator activity involved in apoptotic process	2/12	43/18352	0.000348698	0.00459118	0.0014682	CASP1/PYCARD	2
GO:0005125	cytokine activity	3/12	235/18352	0.000418727	0.00472563	0.00151119	IFNA17/IL33/TNFSF10	3
GO:0004197	cysteine-type endopeptidase activity	2/12	114/18352	0.0024239	0.023936	0.00765441	CASP1/PYCARD	2
GO:0048018	receptor ligand activity	3/12	487/18352	0.00341716	0.0256872	0.00821442	IFNA17/IL33/TNFSF10	3
GO:0030546	signaling receptor activator activity	3/12	492/18352	0.00351719	0.0256872	0.00821442	IFNA17/IL33/TNFSF10	3
GO:0008234	cysteine-type peptidase activity	2/12	139/18352	0.0035767	0.0256872	0.00821442	CASP1/PYCARD	2
GO:0016595	glutamate binding	1/12	10/18352	0.00652118	0.0343449	0.010983	GLUL	1
GO:0045503	dynein light chain binding	1/12	10/18352	0.00652118	0.0343449	0.010983	GLUL	1
GO:0097199	cysteine-type endopeptidase activity involved in apoptotic signaling pathway	1/12	10/18352	0.00652118	0.0343449	0.010983	CASP1	1
GO:0102545	phosphatidyl phospholipase B activity	1/12	10/18352	0.00652118	0.0343449	0.010983	PLA2G4C	1
GO:0008970	phospholipase A1 activity	1/12	12/18352	0.00782073	0.0357738	0.01144	PLA2G4C	1
GO:0070700	BMP receptor binding	1/12	13/18352	0.00846992	0.0357738	0.01144	PYCARD	1
GO:0016747	transferase activity, transferring acyl groups other than amino-acyl groups	2/12	229/18352	0.00942257	0.0357738	0.01144	GLUL/PLA2G4C	2
GO:0061134	peptidase regulator activity	2/12	229/18352	0.00942257	0.0357738	0.01144	CASP1/PYCARD	2
GO:0005523	tropomyosin binding	1/12	16/18352	0.0104152	0.0357738	0.01144	PYCARD	1
GO:0023026	MHC class II protein complex binding	1/12	16/18352	0.0104152	0.0357738	0.01144	HSP90AA1	1
GO:0047498	calcium-dependent phospholipase A2 activity	1/12	16/18352	0.0104152	0.0357738	0.01144	PLA2G4C	1
GO:0050700	CARD domain binding	1/12	16/18352	0.0104152	0.0357738	0.01144	CASP1	1
GO:0005132	type I interferon receptor binding	1/12	17/18352	0.0110628	0.036415	0.011645	IFNA17	1
GO:0016746	transferase activity, transferring acyl groups	2/12	259/18352	0.0119286	0.0376945	0.0120542	GLUL/PLA2G4C	2
GO:0070182	DNA polymerase binding	1/12	20/18352	0.0130034	0.0395102	0.0126348	HSP90AA1	1
GO:0009931	calcium-dependent protein serine/threonine kinase activity	1/12	23/18352	0.0149404	0.0398537	0.0127447	CAMK2A	1
GO:0004622	lysophospholipase activity	1/12	24/18352	0.0155854	0.0398537	0.0127447	PLA2G4C	1
GO:0010857	calcium-dependent protein kinase activity	1/12	24/18352	0.0155854	0.0398537	0.0127447	CAMK2A	1
GO:0070696	transmembrane receptor protein serine/threonine kinase binding	1/12	24/18352	0.0155854	0.0398537	0.0127447	PYCARD	1
GO:0023023	MHC protein complex binding	1/12	25/18352	0.0162299	0.0398537	0.0127447	HSP90AA1	1
GO:0102567	phospholipase A2 activity (consuming 1,2-dipalmitoylphosphatidylcholine)	1/12	26/18352	0.016874	0.0398537	0.0127447	PLA2G4C	1
GO:0102568	phospholipase A2 activity consuming 1,2-dioleoylphosphatidylethanolamine)	1/12	26/18352	0.016874	0.0398537	0.0127447	PLA2G4C	1
GO:0004683	calmodulin-dependent protein kinase activity	1/12	28/18352	0.0181612	0.0398537	0.0127447	CAMK2A	1
GO:0019706	protein-cysteine S-palmitoyltransferase activity	1/12	28/18352	0.0181612	0.0398537	0.0127447	GLUL	1
GO:0019707	protein-cysteine S-acyltransferase activity	1/12	28/18352	0.0181612	0.0398537	0.0127447	GLUL	1
GO:0033612	receptor serine/threonine kinase binding	1/12	29/18352	0.0188042	0.0401494	0.0128393	PYCARD	1
GO:0005164	tumor necrosis factor receptor binding	1/12	31/18352	0.020089	0.0417639	0.0133555	TNFSF10	1
GO:0016417	S-acyltransferase activity	1/12	32/18352	0.0207308	0.0419932	0.0134289	GLUL	1
GO:0004623	phospholipase A2 activity	1/12	33/18352	0.0213722	0.0422102	0.0134983	PLA2G4C	1
GO:0097718	disordered domain specific binding	1/12	36/18352	0.0232943	0.0448841	0.0143533	HSP90AA1	1
GO:0016409	palmitoyltransferase activity	1/12	39/18352	0.0252128	0.0474241	0.0151656	GLUL	1
GO:0048156	tau protein binding	1/12	45/18352	0.0290396	0.0529664	0.0169379	HSP90AA1	1
GO:0035254	glutamate receptor binding	1/12	46/18352	0.029676	0.0529664	0.0169379	CAMK2A	1
GO:0016879	ligase activity, forming carbon-nitrogen bonds	1/12	48/18352	0.0309478	0.0529664	0.0169379	GLUL	1
GO:0032813	tumor necrosis factor receptor superfamily binding	1/12	48/18352	0.0309478	0.0529664	0.0169379	TNFSF10	1
GO:0008374	O-acyltransferase activity	1/12	50/18352	0.032218	0.0529664	0.0169379	PLA2G4C	1
GO:0004175	endopeptidase activity	2/12	440/18352	0.0322913	0.0529664	0.0169379	CASP1/PYCARD	2
GO:0031593	polyubiquitin modification-dependent protein binding	1/12	51/18352	0.0328525	0.0529664	0.0169379	SHARPIN	1
GO:0005544	calcium-dependent phospholipid binding	1/12	54/18352	0.0347539	0.0549111	0.0175599	PLA2G4C	1
GO:0016597	amino acid binding	1/12	59/18352	0.0379152	0.0585607	0.0187269	GLUL	1
GO:0097110	scaffold protein binding	1/12	60/18352	0.0385463	0.0585607	0.0187269	HSP90AA1	1
GO:0030145	manganese ion binding	1/12	64/18352	0.041067	0.061213	0.0195751	GLUL	1
GO:0017022	myosin binding	1/12	72/18352	0.0460901	0.0674282	0.0215626	PYCARD	1
GO:0043130	ubiquitin binding	1/12	76/18352	0.0485927	0.0697968	0.0223201	SHARPIN	1
