# Supplementary material for: Identification of necroptosis genes and characterization of immune infiltration in non-alcoholic steatohepatitis
Source: Hereditas. 2024 Oct 1;161:32. doi: 10.1186/s41065-024-00309-z (PMC11443769; doi:10.1186/s41065-024-00309-z)
Supplement: Supplementary file 6 — Additional file 6: Table S6. Resule of inmuune cell infiltration. [file 41065_2024_309_MOESM6_ESM.xls]

## Sheet: CIBERSORT-Results
Mixture	B cells naive	B cells memory	Plasma cells	T cells CD8	T cells CD4 naive	T cells CD4 memory resting	T cells CD4 memory activated	T cells follicular helper	T cells regulatory (Tregs)	T cells gamma delta	NK cells resting	NK cells activated	Monocytes	Macrophages M0	Macrophages M1	Macrophages M2	Dendritic cells resting	Dendritic cells activated	Mast cells resting	Mast cells activated	Eosinophils	Neutrophils	P-value	Correlation	RMSE
GSM435821	0	0.0174578	0.0232363	0.0470273	0.329312	0	0	0.0236608	0.00976322	0.112527	0.0250054	0	0	0	0	0.186569	0.00228463	0.121639	0.0856257	0	0	0.0158923	0.05	0.145144	1.0298
GSM435822	0.0248295	0.00174324	0.0222181	0.199677	0	0	0	0.00261511	0	0.213764	0	0.040966	0	0	0.00159898	0.287338	0	0.120051	0.0158428	0.0607834	0	0.00857367	0.08	0.120739	1.05865
GSM435823	0.0596572	0	0.0381662	0.209318	0.0926482	0	0	0	0	0.0226649	0	0.0540094	0	0.0490527	0	0.245464	0.0506819	0.0678899	0.0972195	0	0	0.0132278	0.19	0.0820493	1.04747
GSM435824	0.0596097	0	0.00909898	0.110232	0.224259	0	0	0.0153234	0.00386485	0.0978672	0	0.0416862	0	0	0	0.207571	0	0.146982	0.0576903	0	0	0.025816	0.05	0.14719	1.0296
GSM435825	0.0345032	0	0.00790187	0.117588	0	0.138219	0	0.0337476	0	0.155831	0.0759362	0.0257562	0	0	0.00361358	0.257707	0	0.0932286	0	0.0559673	0	0	0.18	0.0881446	1.07167
GSM435826	0.0469437	0	0	0.094407	0.199148	0	0	0	0.0130409	0.0239043	0	0.0590238	0	0	0	0.254757	0.036757	0.131678	0.118304	0	0	0.0220367	0.05	0.143979	1.02422
GSM435827	0.0578909	0.00749751	0.00403104	0.127537	0	0.00509394	0	0.0690854	0	0.135649	0.0481493	0.0127429	0.0119268	0	0.00908127	0.261728	0	0.0847568	0	0.16483	0	0	0.21	0.0733125	1.07166
GSM435828	0.0401518	0	0.0283899	0.192151	0.0939562	0	0	0.0620256	0	0.0641813	0.0923623	0	0.00167359	0	0	0.0569648	0	0.164618	0	0.184159	0	0.0193668	0.03	0.167394	1.03718
GSM435833	0.270476	0	0	0	0.160054	0	0	0.0570361	0.0318825	0	0.0727582	0	0	0.0400801	0	0.0449613	0	0.245454	0	0.0772983	0	0	0	0.33969	0.948943
GSM610690	0.00251784	0.0416068	0.00555194	0.0580589	0.336822	0	0	0.0362537	0.00298709	0.0414505	0.00156771	0.00750666	0.019581	0	0	0.210879	0.033867	0.196523	0.00482613	0	0	0	0.03	0.164948	1.02777
GSM610691	0.0346366	0	0.0203977	0.0567579	0.126283	0	0	0.0342194	0.00405062	0.189262	0	0.120844	0	0	0	0.140028	0.00698469	0.124592	0.113889	0	0	0.0280545	0.07	0.131899	1.04954
GSM610695	0	0.0657823	0.000852462	0.0231196	0.101756	0	0	0.0438663	0	0.114926	0	0.0649451	0	0	0	0.399954	0	0.134955	0.0345984	0	0	0.0152447	0.06	0.139119	1.03605
GSM610696	0.049051	0	0.0355251	0.141081	0.00511881	0	0	0.0196606	0	0.137723	0	0.0236298	0	0	0	0.387005	0.00145815	0.0935361	0.0316596	0.0566073	0	0.0179448	0.1	0.108589	1.0489
GSM610717	0.0263456	0	0.0183608	0.0911416	0.462649	0	0	0	0.00930614	0.0197866	0	0.0207437	0.0063582	0	0	0.144366	0.0007742	0.093982	0.092025	0	0	0.0141611	0.08	0.113443	1.05516
GSM610718	0	0.00153284	0.0240691	0	0.27502	0	0	0.0491799	0	0.0433043	0	0.0690933	0.0373739	0	0	0	0.00412756	0.121418	0	0.346831	0	0.0280497	0.03	0.165626	1.06729
GSM610737	0.251733	0	0.0681476	0.0683124	0.0352907	0	0	0.0960995	0	0	0.0595773	0	0	0	0	0.180234	0	0.13159	0	0.0961504	0	0.0128659	0.04	0.160281	1.02259
GSM610738	0.0710951	0	0.0432101	0.0427282	0.0840404	0	0	0.0559362	0	0	0.136351	0	0.0932384	0	0	0.10864	0	0.124719	0	0.219538	0	0.0205041	0.05	0.15237	1.03148
