# Supplementary material for: Identification of necroptosis genes and characterization of immune infiltration in non-alcoholic steatohepatitis
Source: Hereditas. 2024 Oct 1;161:32. doi: 10.1186/s41065-024-00309-z (PMC11443769; doi:10.1186/s41065-024-00309-z)
Supplement: Supplementary file 8 — Additional file 8: Table S8. miRNAs interact with mRNAs. [file 41065_2024_309_MOESM8_ESM.xlsx]

## Sheet: Sheet1
geneName	miRNAname	miRmap	microT	miRanda	miRcode	miRDB	mirwalk
CASP1	hsa-miR-195-5p	0	1	0	1	0	1
CASP1	hsa-miR-205-3p	0	0	0	1	1	1
CASP1	hsa-miR-216a-3p	0	0	0	1	1	1
CASP1	hsa-miR-135a-5p	0	0	0	1	1	1
GLUL	hsa-miR-302d-3p	1	0	1	1	1	1
GLUL	hsa-miR-372-3p	1	0	1	1	1	1
GLUL	hsa-miR-302a-3p	1	0	1	0	1	1
GLUL	hsa-miR-302b-3p	1	0	1	1	1	0
GLUL	hsa-miR-302c-3p	1	0	1	1	1	0
GLUL	hsa-miR-373-3p	1	0	1	1	1	0
GLUL	hsa-miR-520f-3p	1	1	0	0	1	1
GLUL	hsa-miR-520b	1	0	1	1	1	0
GLUL	hsa-miR-520c-3p	1	0	1	1	1	0
GLUL	hsa-miR-520d-3p	1	0	1	1	0	1
GLUL	hsa-miR-302e	1	0	1	0	1	1
GLUL	hsa-miR-129-5p	0	1	0	1	1	1
GLUL	hsa-miR-140-5p	0	1	1	1	0	0
GLUL	hsa-miR-147a	1	0	0	0	1	1
GLUL	hsa-miR-122-5p	0	0	0	1	1	1
GLUL	hsa-miR-512-3p	1	0	0	0	1	1
GLUL	hsa-miR-520a-5p	0	0	0	1	1	1
GLUL	hsa-miR-520a-3p	1	0	1	0	1	0
GLUL	hsa-miR-31-5p	1	0	0	0	1	1
GLUL	hsa-miR-92a-3p	0	1	0	1	0	1
GLUL	hsa-miR-196a-5p	1	1	0	0	0	1
GLUL	hsa-miR-1-3p	1	0	0	0	1	1
GLUL	hsa-miR-206	1	0	0	1	1	0
GLUL	hsa-miR-613	1	0	0	1	1	0
GLUL	hsa-miR-1193	1	0	0	0	1	1
GLUL	hsa-miR-3184-5p	1	1	0	0	0	1
SHARPIN	hsa-miR-328-3p	0	0	1	1	0	1
IL33	hsa-miR-181b-5p	1	0	1	1	0	1
IL33	hsa-miR-214-3p	1	0	1	1	0	1
IL33	hsa-miR-542-3p	1	1	1	0	1	0
IL33	hsa-miR-181a-5p	1	0	1	1	0	0
IL33	hsa-miR-181c-5p	1	0	1	1	0	0
IL33	hsa-miR-584-5p	1	1	0	0	0	1
IL33	hsa-miR-494-3p	0	1	1	0	1	0
IRF9	hsa-miR-520a-3p	1	1	1	1	1	0
IRF9	hsa-miR-520c-3p	1	1	1	1	1	0
IRF9	hsa-miR-17-5p	1	0	1	1	1	0
IRF9	hsa-miR-20a-5p	1	1	1	0	1	0
IRF9	hsa-miR-106a-5p	1	1	1	0	1	0
IRF9	hsa-miR-106b-5p	1	1	1	0	1	0
IRF9	hsa-miR-302a-3p	1	1	1	0	1	0
IRF9	hsa-miR-302b-3p	1	1	1	0	1	0
IRF9	hsa-miR-302c-3p	1	1	1	0	1	0
IRF9	hsa-miR-302d-3p	1	1	1	0	1	0
IRF9	hsa-miR-372-3p	1	1	1	0	1	0
IRF9	hsa-miR-373-3p	1	1	1	0	1	0
IRF9	hsa-miR-520b	1	1	1	1	0	0
IRF9	hsa-miR-519d-3p	1	1	1	0	1	0
IRF9	hsa-miR-520d-3p	1	1	1	0	1	0
IRF9	hsa-miR-302e	1	1	1	0	1	0
IRF9	hsa-miR-24-3p	0	1	1	1	1	0
IRF9	hsa-miR-20b-5p	1	0	1	0	1	0
IRF9	hsa-miR-520e	1	1	1	0	0	0
IRF9	hsa-miR-199a-5p	1	0	1	1	0	0
